# Supplementary material for: Identification of Crucial Genes Associated With MYCN‐Driven Neuroblastoma Based on Single‐Cell Analysis and Machine Learning
Source: Cancer Med. 2025 Jul 2;14(13):e71008. doi: 10.1002/cam4.71008 (PMC12216506; doi:10.1002/cam4.71008)
Supplement: Supplementary file 4 — Table S1. Primer sequences used for RT‐qPCR. [file CAM4-14-e71008-s004.xls]

## Sheet: Sheet1
Primers	Sequence
CKB-F	5'- CGGCCTCACCCAGATTGAAAC -3'
CKB-R	5'- CAGGTGAGGATGTAGCCCAG -3'
PCSK1N-F	5'- CGGCCGGTAAAGGAGCC -3'
PCSK2N-R	5'- GCACTGACCGCCGGAAG -3'
