# Supplementary material for: Identification of Crucial Genes Associated With MYCN‐Driven Neuroblastoma Based on Single‐Cell Analysis and Machine Learning
Source: Cancer Med. 2025 Jul 2;14(13):e71008. doi: 10.1002/cam4.71008 (PMC12216506; doi:10.1002/cam4.71008)
Supplement: Supplementary file 5 — Table S2. Raw dataset prior to applying FindAllMarkers. [file CAM4-14-e71008-s008.xls]

## Sheet: Findall.markers.cellType_1
	p_val	avg_log2FC	pct.1	pct.2	p_val_adj	cluster	gene
FYB	4.23e-132	1.7856	0.566	0.175	1.6e-127	T cells	FYB
TRBC2	4.16e-126	1.82219	0.63	0.247	1.58e-121	T cells	TRBC2
PTPRC	1.18e-117	1.59447	0.597	0.223	4.47e-113	T cells	PTPRC
SRGN	3.52e-116	1.80143	0.697	0.403	1.34e-111	T cells	SRGN
TRAC	7.65e-116	1.60579	0.522	0.162	2.9e-111	T cells	TRAC
CD3E	5.77e-107	1.37151	0.502	0.158	2.19e-102	T cells	CD3E
CD2	5.73e-99	1.44177	0.367	0.08	2.17e-94	T cells	CD2
CD3D	1.13e-93	1.09073	0.38	0.087	4.27e-89	T cells	CD3D
RUNX3	3.14e-91	1.41021	0.507	0.184	1.19e-86	T cells	RUNX3
CD7	1.34e-84	1.14527	0.366	0.093	5.09e-80	T cells	CD7
RAC2	9.57e-84	1.2699	0.499	0.189	3.63e-79	T cells	RAC2
BCL11B	1.75e-83	1.30338	0.47	0.171	6.62e-79	T cells	BCL11B
IL7R	2.76e-83	1.62571	0.451	0.155	1.05e-78	T cells	IL7R
SPOCK2	3.02e-83	1.44542	0.493	0.201	1.14e-78	T cells	SPOCK2
RGS1	3.99e-83	1.53584	0.465	0.165	1.51e-78	T cells	RGS1
ARHGDIB	7.27e-83	1.37146	0.642	0.375	2.76e-78	T cells	ARHGDIB
TRBC1	1.96e-82	1.3473	0.403	0.118	7.43e-78	T cells	TRBC1
CCL5	2.22e-82	2.25622	0.28	0.052	8.42e-78	T cells	CCL5
HLA-B	9.92e-81	1.04796	0.81	0.734	3.76e-76	T cells	HLA-B
LCK	1.28e-79	1.04653	0.358	0.094	4.84e-75	T cells	LCK
STK17B	3.81e-78	1.37578	0.55	0.271	1.44e-73	T cells	STK17B
TCF7	1.76e-76	1.27301	0.493	0.209	6.69e-72	T cells	TCF7
LCP1	9.25e-76	1.19081	0.501	0.205	3.51e-71	T cells	LCP1
RPS27	2.12e-71	0.661831	0.898	0.966	8.03e-67	T cells	RPS27
ITGAL	3.13e-71	1.09697	0.349	0.102	1.19e-66	T cells	ITGAL
IL2RG	5.07e-71	1.25566	0.489	0.214	1.92e-66	T cells	IL2RG
CXCR4	5.41e-71	1.2223	0.671	0.43	2.05e-66	T cells	CXCR4
CD247	2.89e-70	0.879236	0.262	0.051	1.09e-65	T cells	CD247
CD96	1.05e-69	0.973002	0.288	0.067	3.99e-65	T cells	CD96
AKNA	1.52e-67	1.06307	0.388	0.136	5.76e-63	T cells	AKNA
PTPN22	3.43e-66	0.905568	0.269	0.06	1.3e-61	T cells	PTPN22
CD3G	1.93e-65	0.889316	0.304	0.08	7.3e-61	T cells	CD3G
RHOH	5.87e-65	0.957898	0.459	0.178	2.23e-60	T cells	RHOH
CD6	5.88e-64	0.813459	0.268	0.06	2.23e-59	T cells	CD6
IKZF1	2.22e-63	0.994868	0.411	0.15	8.41e-59	T cells	IKZF1
KLRK1-cluster	4.04e-63	1.12493	0.261	0.059	1.53e-58	T cells	KLRK1-cluster
SAMSN1	3.27e-62	1.02806	0.275	0.068	1.24e-57	T cells	SAMSN1
B2M	2.49e-61	0.940818	0.831	0.854	9.43e-57	T cells	B2M
LCP2	1.15e-60	0.881032	0.313	0.092	4.37e-56	T cells	LCP2
CD53	2.57e-60	0.938388	0.45	0.18	9.74e-56	T cells	CD53
DUSP2	6.93e-60	1.26061	0.438	0.186	2.63e-55	T cells	DUSP2
PRKCH	9.61e-60	0.963534	0.367	0.135	3.65e-55	T cells	PRKCH
ITGB2	3.74e-59	0.878113	0.312	0.092	1.42e-54	T cells	ITGB2
ITK	6.15e-59	0.851878	0.268	0.067	2.33e-54	T cells	ITK
ACAP1	2.01e-57	0.987905	0.336	0.113	7.64e-53	T cells	ACAP1
IL32	1.12e-56	1.42567	0.429	0.203	4.25e-52	T cells	IL32
TNFAIP3	1.42e-55	1.38959	0.612	0.433	5.39e-51	T cells	TNFAIP3
CYTIP	1.08e-53	0.96199	0.41	0.169	4.11e-49	T cells	CYTIP
LAT	2.51e-53	0.896126	0.287	0.089	9.51e-49	T cells	LAT
STAT4	2.26e-52	0.829293	0.255	0.07	8.57e-48	T cells	STAT4
HLA-A	7.75e-52	0.973103	0.739	0.713	2.94e-47	T cells	HLA-A
CORO1B-cluster	3.16e-51	1.04985	0.487	0.263	1.2e-46	T cells	CORO1B-cluster
HBB	3.98e-51	2.593	0.353	0.13	1.51e-46	T cells	HBB
TMC8	1.36e-50	0.779213	0.321	0.11	5.15e-46	T cells	TMC8
EMB	1.51e-48	0.875641	0.317	0.113	5.73e-44	T cells	EMB
HCST	4.98e-48	0.726415	0.277	0.087	1.89e-43	T cells	HCST
PCED1B-AS1	5.89e-47	0.739615	0.281	0.09	2.23e-42	T cells	PCED1B-AS1
IKZF3	6.16e-47	0.909437	0.278	0.09	2.34e-42	T cells	IKZF3
MT-CYB	8.34e-47	0.465784	0.998	0.998	3.16e-42	T cells	MT-CYB
HBA1	1.48e-46	1.77716	0.383	0.161	5.61e-42	T cells	HBA1
FCMR	2.34e-46	0.804202	0.356	0.139	8.88e-42	T cells	FCMR
LTB	4.14e-46	0.916594	0.384	0.163	1.57e-41	T cells	LTB
SELL	2.73e-45	0.951967	0.432	0.205	1.04e-40	T cells	SELL
HLA-B-cluster	3.21e-45	1.03559	0.551	0.36	1.22e-40	T cells	HLA-B-cluster
CNOT6L	3.22e-45	1.29089	0.505	0.342	1.22e-40	T cells	CNOT6L
PABPC1	8.08e-45	0.799305	0.789	0.885	3.07e-40	T cells	PABPC1
GIMAP7	3.74e-44	0.995817	0.29	0.104	1.42e-39	T cells	GIMAP7
CLEC2D	3.02e-43	1.03378	0.391	0.19	1.15e-38	T cells	CLEC2D
HBA2	3.8e-43	1.88231	0.347	0.142	1.44e-38	T cells	HBA2
CD69	3.95e-43	0.706805	0.389	0.163	1.5e-38	T cells	CD69
DGKA	5.93e-43	1.01631	0.365	0.163	2.25e-38	T cells	DGKA
AIM1	6.45e-43	0.747112	0.257	0.084	2.44e-38	T cells	AIM1
MT-ND1	3.82e-42	0.495402	1	1	1.45e-37	T cells	MT-ND1
CD52	7.72e-42	0.771094	0.411	0.188	2.93e-37	T cells	CD52
FMNL1	1.26e-41	0.784404	0.376	0.174	4.78e-37	T cells	FMNL1
NLRC5	3.08e-41	0.77688	0.263	0.091	1.17e-36	T cells	NLRC5
CD48	3.81e-41	0.775803	0.42	0.202	1.45e-36	T cells	CD48
TAGAP	9.71e-41	0.808857	0.327	0.134	3.68e-36	T cells	TAGAP
ATM	4.7e-40	1.01371	0.489	0.316	1.78e-35	T cells	ATM
PTGER4	7.16e-40	0.882917	0.323	0.14	2.71e-35	T cells	PTGER4
WIPF1	2.8e-39	1.07596	0.463	0.295	1.06e-34	T cells	WIPF1
LAPTM5	4.36e-39	0.56086	0.514	0.263	1.65e-34	T cells	LAPTM5
MALAT1	1.32e-38	0.758602	0.911	0.961	5.01e-34	T cells	MALAT1
ADGRE5	2.7e-38	0.88826	0.259	0.096	1.03e-33	T cells	ADGRE5
CD37	7.39e-38	0.54654	0.492	0.253	2.8e-33	T cells	CD37
PDCD4	7.67e-38	1.00185	0.497	0.333	2.91e-33	T cells	PDCD4
LEF1	1.45e-37	0.841426	0.381	0.19	5.48e-33	T cells	LEF1
CDC42SE2	2.38e-37	0.93811	0.415	0.239	9.04e-33	T cells	CDC42SE2
RPS12	4.12e-37	0.520111	0.822	0.895	1.56e-32	T cells	RPS12
RPL13A	3.65e-36	0.420203	0.899	0.965	1.38e-31	T cells	RPL13A
LSP1	5.65e-36	0.67641	0.29	0.115	2.14e-31	T cells	LSP1
EVI2B	5.72e-36	0.824715	0.307	0.129	2.17e-31	T cells	EVI2B
TTN	7.6e-36	0.874882	0.293	0.119	2.88e-31	T cells	TTN
RASSF5	8.68e-36	0.744793	0.34	0.157	3.29e-31	T cells	RASSF5
LPXN	1.42e-35	0.812062	0.314	0.138	5.39e-31	T cells	LPXN
HCLS1	2.33e-35	0.728387	0.367	0.18	8.82e-31	T cells	HCLS1
GPR183	1.4e-34	0.819857	0.31	0.132	5.31e-30	T cells	GPR183
STK17A	3.74e-34	0.989275	0.413	0.246	1.42e-29	T cells	STK17A
HLA-C	4.07e-34	0.804076	0.701	0.643	1.54e-29	T cells	HLA-C
DOCK8	1.44e-33	0.602749	0.267	0.106	5.44e-29	T cells	DOCK8
IL27RA	4.26e-33	0.656008	0.262	0.104	1.62e-28	T cells	IL27RA
MT-ND3	1.2e-32	0.425863	0.997	1	4.56e-28	T cells	MT-ND3
RGS10	3.85e-32	0.633809	0.259	0.103	1.46e-27	T cells	RGS10
STK4	8.1e-32	0.947611	0.451	0.294	3.07e-27	T cells	STK4
CNN2	8.22e-32	0.903299	0.481	0.325	3.12e-27	T cells	CNN2
ITM2A	1.03e-31	0.844932	0.382	0.204	3.92e-27	T cells	ITM2A
ARHGEF1	4.88e-30	0.821254	0.389	0.226	1.85e-25	T cells	ARHGEF1
BTN3A2	8.07e-30	0.881258	0.316	0.162	3.06e-25	T cells	BTN3A2
GOLGA8B	1.01e-29	0.829569	0.368	0.211	3.84e-25	T cells	GOLGA8B
REL	1.43e-29	0.97053	0.577	0.472	5.44e-25	T cells	REL
BICDL1	2.04e-29	0.844948	0.273	0.129	7.75e-25	T cells	BICDL1
PDE4D	3.12e-29	0.785515	0.294	0.143	1.18e-24	T cells	PDE4D
CREM	7.19e-29	1.0882	0.497	0.364	2.73e-24	T cells	CREM
SEMA4D	1.93e-28	0.73643	0.336	0.182	7.31e-24	T cells	SEMA4D
FAM65B	3.16e-28	0.614757	0.355	0.18	1.2e-23	T cells	FAM65B
TUBA4A	4.69e-28	0.802055	0.288	0.139	1.78e-23	T cells	TUBA4A
INPP5D	8.83e-28	0.652811	0.274	0.124	3.35e-23	T cells	INPP5D
BIRC3	1.37e-27	0.775754	0.549	0.39	5.2e-23	T cells	BIRC3
TMSB4X	2.42e-27	0.732824	0.744	0.872	9.16e-23	T cells	TMSB4X
CCR7	6.51e-27	0.630462	0.33	0.164	2.47e-22	T cells	CCR7
RPS20	1.12e-26	0.454237	0.824	0.925	4.25e-22	T cells	RPS20
IFITM1-cluster	1.12e-26	0.768098	0.599	0.5	4.26e-22	T cells	IFITM1-cluster
PTK2B	1.2e-26	0.912732	0.365	0.212	4.54e-22	T cells	PTK2B
PLAC8	1.64e-26	0.55849	0.251	0.109	6.24e-22	T cells	PLAC8
ITPKB	1.2e-25	0.754542	0.336	0.188	4.56e-21	T cells	ITPKB
SLFN5	2.24e-25	0.725316	0.27	0.132	8.51e-21	T cells	SLFN5
ZNF331	5.1e-25	0.927095	0.523	0.408	1.93e-20	T cells	ZNF331
CD4	5.24e-25	0.715668	0.298	0.155	1.99e-20	T cells	CD4
UCP2	8.61e-25	0.701244	0.283	0.14	3.26e-20	T cells	UCP2
PDE3B	2.05e-24	0.712439	0.262	0.128	7.76e-20	T cells	PDE3B
HLA-E	2.81e-24	0.662088	0.651	0.596	1.07e-19	T cells	HLA-E
RPL28	3.14e-24	0.526691	0.759	0.863	1.19e-19	T cells	RPL28
ARL4C	4.18e-24	0.921808	0.497	0.386	1.59e-19	T cells	ARL4C
2025-09-06	8.15e-24	0.935023	0.512	0.417	3.09e-19	T cells	2025-09-06
TPT1	1.51e-23	0.40036	0.855	0.973	5.72e-19	T cells	TPT1
RPS29	2.97e-23	0.399843	0.802	0.928	1.13e-18	T cells	RPS29
SMAP2	1.62e-22	0.754497	0.433	0.296	6.13e-18	T cells	SMAP2
FYN	2.04e-22	0.999742	0.498	0.432	7.74e-18	T cells	FYN
RPL13	2.82e-22	0.370927	0.824	0.921	1.07e-17	T cells	RPL13
ZBTB1	3.25e-22	0.832309	0.373	0.244	1.23e-17	T cells	ZBTB1
BTN3A1	3.37e-22	0.634591	0.27	0.14	1.28e-17	T cells	BTN3A1
RPS6	4.03e-22	0.401466	0.825	0.916	1.53e-17	T cells	RPS6
PFN1	4.74e-22	0.776309	0.709	0.791	1.8e-17	T cells	PFN1
PIK3IP1	9.73e-22	0.587922	0.274	0.145	3.69e-17	T cells	PIK3IP1
SLC2A3	4.27e-21	0.927976	0.519	0.427	1.62e-16	T cells	SLC2A3
FNBP1	4.84e-21	0.913671	0.486	0.399	1.83e-16	T cells	FNBP1
ZC3HAV1	7.56e-21	0.732674	0.58	0.504	2.87e-16	T cells	ZC3HAV1
PBXIP1	1.41e-20	0.705291	0.294	0.17	5.33e-16	T cells	PBXIP1
RPL31	1.62e-20	0.355133	0.805	0.896	6.15e-16	T cells	RPL31
EZR	2.84e-20	0.790512	0.507	0.401	1.08e-15	T cells	EZR
SORL1	3.34e-20	0.600654	0.328	0.197	1.27e-15	T cells	SORL1
RPS27A	1.26e-19	0.339337	0.803	0.921	4.8e-15	T cells	RPS27A
EML4	1.3e-19	0.917625	0.435	0.342	4.91e-15	T cells	EML4
RORA	1.76e-19	0.752969	0.264	0.151	6.69e-15	T cells	RORA
PIP4K2A	2.17e-19	0.832939	0.344	0.228	8.22e-15	T cells	PIP4K2A
RPL30	2.93e-19	0.333069	0.806	0.935	1.11e-14	T cells	RPL30
KIAA1551	4.65e-19	0.785204	0.309	0.194	1.76e-14	T cells	KIAA1551
HLA-F	5.98e-19	0.618221	0.359	0.228	2.27e-14	T cells	HLA-F
ZFP36L2	7.75e-19	0.855548	0.644	0.672	2.94e-14	T cells	ZFP36L2
MT-ND4	9.77e-19	0.314848	1	1	3.71e-14	T cells	MT-ND4
RPL18A	1.4e-18	0.404888	0.788	0.854	5.31e-14	T cells	RPL18A
TNFAIP8	3.46e-18	0.520565	0.258	0.14	1.31e-13	T cells	TNFAIP8
RP11-463O12.5	3.47e-18	0.749466	0.353	0.234	1.31e-13	T cells	RP11-463O12.5
PDE4B	5.67e-18	0.56564	0.304	0.179	2.15e-13	T cells	PDE4B
RPL14	7.2e-18	0.501254	0.759	0.873	2.73e-13	T cells	RPL14
SH3BGRL3	1.12e-17	0.824091	0.61	0.608	4.24e-13	T cells	SH3BGRL3
MT-ATP6	1.18e-17	0.320502	1	1	4.46e-13	T cells	MT-ATP6
RPL37	3.17e-17	0.360168	0.798	0.916	1.2e-12	T cells	RPL37
RNF213	4.41e-17	0.712358	0.435	0.342	1.67e-12	T cells	RNF213
RPL11	5.9e-17	0.320643	0.806	0.931	2.24e-12	T cells	RPL11
RPLP1	6.41e-17	0.379709	0.801	0.932	2.43e-12	T cells	RPLP1
RPS3	9.89e-17	0.466754	0.73	0.806	3.75e-12	T cells	RPS3
ATXN7	1.01e-16	0.598435	0.295	0.182	3.84e-12	T cells	ATXN7
TGFB1	1.28e-16	0.676299	0.286	0.178	4.85e-12	T cells	TGFB1
YPEL5	1.31e-16	0.793409	0.564	0.546	4.97e-12	T cells	YPEL5
CCND2	1.36e-16	0.665991	0.386	0.272	5.18e-12	T cells	CCND2
HECA	3.38e-16	0.762441	0.45	0.357	1.28e-11	T cells	HECA
FXYD5	6.23e-16	0.672564	0.396	0.285	2.36e-11	T cells	FXYD5
NR4A2	6.23e-16	0.755242	0.546	0.468	2.36e-11	T cells	NR4A2
PER1	8.77e-16	0.59058	0.329	0.22	3.32e-11	T cells	PER1
ETS1	1.45e-15	0.645693	0.501	0.407	5.5e-11	T cells	ETS1
DOCK10	1.45e-15	0.62841	0.276	0.169	5.51e-11	T cells	DOCK10
MT-CO3	3.33e-15	0.265966	0.985	0.992	1.26e-10	T cells	MT-CO3
HLA-H	3.91e-15	0.501608	0.286	0.183	1.48e-10	T cells	HLA-H
CAMK4	4.5e-15	0.576199	0.256	0.154	1.7e-10	T cells	CAMK4
JMY	6.33e-15	0.74093	0.351	0.254	2.4e-10	T cells	JMY
TMEM2	6.66e-15	0.692809	0.36	0.259	2.53e-10	T cells	TMEM2
LIMD2	6.87e-15	0.708495	0.401	0.306	2.61e-10	T cells	LIMD2
MBNL1	7.29e-15	0.707988	0.511	0.46	2.77e-10	T cells	MBNL1
BTG1	7.45e-15	0.630553	0.67	0.728	2.82e-10	T cells	BTG1
RBM38	8.52e-15	0.499774	0.353	0.236	3.23e-10	T cells	RBM38
SMCHD1	9.01e-15	0.915213	0.499	0.462	3.42e-10	T cells	SMCHD1
AAK1	1.49e-14	0.67574	0.446	0.373	5.63e-10	T cells	AAK1
MGAT4A	1.73e-14	0.578603	0.261	0.162	6.56e-10	T cells	MGAT4A
STK10	2.36e-14	0.549317	0.264	0.162	8.94e-10	T cells	STK10
RPL10	3.53e-14	0.300982	0.8	0.933	1.34e-09	T cells	RPL10
ERCC5-cluster	3.58e-14	0.812742	0.314	0.219	1.36e-09	T cells	ERCC5-cluster
RPS18	6.3e-14	0.35645	0.768	0.874	2.39e-09	T cells	RPS18
SH3KBP1	7.15e-14	0.540009	0.335	0.233	2.71e-09	T cells	SH3KBP1
PNRC1	1.53e-13	0.560559	0.655	0.693	5.78e-09	T cells	PNRC1
ATP1B3	1.92e-13	1.02913	0.552	0.575	7.29e-09	T cells	ATP1B3
SARAF	2.73e-13	0.708937	0.608	0.708	1.04e-08	T cells	SARAF
EPB41	4.9e-13	0.527846	0.293	0.197	1.86e-08	T cells	EPB41
FAM102A	1.05e-12	0.674459	0.308	0.214	3.99e-08	T cells	FAM102A
RGCC	1.71e-12	0.531757	0.31	0.209	6.5e-08	T cells	RGCC
ELF1	2.05e-12	0.566923	0.32	0.225	7.79e-08	T cells	ELF1
PTMA	2.65e-12	0.268878	0.889	0.97	1e-07	T cells	PTMA
RPS26	5.89e-12	0.417955	0.692	0.823	2.23e-07	T cells	RPS26
BTG2	6.55e-12	0.640603	0.45	0.368	2.49e-07	T cells	BTG2
PDE7A	8.3e-12	0.636122	0.343	0.258	3.15e-07	T cells	PDE7A
JAK1	8.71e-12	0.806624	0.479	0.454	3.3e-07	T cells	JAK1
NR4A3	1.07e-11	0.605442	0.389	0.298	4.04e-07	T cells	NR4A3
RPL21	1.15e-11	0.319578	0.759	0.89	4.37e-07	T cells	RPL21
SLC9A3R1	1.35e-11	0.463076	0.253	0.164	5.14e-07	T cells	SLC9A3R1
TSPYL2	1.39e-11	0.764991	0.609	0.608	5.28e-07	T cells	TSPYL2
SC5D	1.4e-11	0.592812	0.258	0.171	5.31e-07	T cells	SC5D
COTL1	3.14e-11	0.48757	0.312	0.223	1.19e-06	T cells	COTL1
TMEM243	3.68e-11	0.492157	0.271	0.18	1.4e-06	T cells	TMEM243
RPS4X	8.63e-11	0.353985	0.74	0.838	3.27e-06	T cells	RPS4X
TSC22D3	9.72e-11	0.735676	0.405	0.347	3.68e-06	T cells	TSC22D3
RBL2	1.26e-10	0.630969	0.321	0.246	4.76e-06	T cells	RBL2
RPL34	2.1e-10	0.267473	0.781	0.893	7.95e-06	T cells	RPL34
NFKBID	2.28e-10	0.402892	0.303	0.205	8.64e-06	T cells	NFKBID
ITPRIP	2.55e-10	0.526701	0.266	0.182	9.68e-06	T cells	ITPRIP
RNASET2	2.83e-10	0.529562	0.275	0.186	1.07e-05	T cells	RNASET2
UBA52	3.86e-10	0.428042	0.712	0.819	1.47e-05	T cells	UBA52
LBH	4.33e-10	0.579176	0.356	0.279	1.64e-05	T cells	LBH
JOSD1	5.58e-10	0.638127	0.369	0.306	2.11e-05	T cells	JOSD1
SUN2	6.81e-10	0.68537	0.316	0.244	2.58e-05	T cells	SUN2
RPS25	1.2e-09	0.399154	0.668	0.763	4.56e-05	T cells	RPS25
LEPROTL1	1.27e-09	0.657075	0.361	0.307	4.82e-05	T cells	LEPROTL1
TMEM123	3.63e-09	0.619987	0.443	0.394	0.000137771	T cells	TMEM123
LRRFIP1	3.68e-09	0.628752	0.464	0.427	0.000139543	T cells	LRRFIP1
SMARCA2	5.72e-09	0.594326	0.326	0.26	0.000216857	T cells	SMARCA2
KLF2	5.8e-09	0.624592	0.35	0.28	0.000219884	T cells	KLF2
FOSL2	8.02e-09	0.58487	0.388	0.326	0.000304169	T cells	FOSL2
RPL35	1.05e-08	0.366977	0.73	0.842	0.000397195	T cells	RPL35
SLC38A1	1.21e-08	0.534202	0.494	0.447	0.000460495	T cells	SLC38A1
VPS37B	2.1e-08	0.549431	0.354	0.294	0.000795236	T cells	VPS37B
NFKB1	2.12e-08	0.489271	0.419	0.36	0.000802407	T cells	NFKB1
CYLD	2.3e-08	0.631659	0.455	0.424	0.00087154	T cells	CYLD
RNF149	2.49e-08	0.54159	0.264	0.198	0.000942875	T cells	RNF149
PCSK7	3.5e-08	0.552016	0.346	0.289	0.00132808	T cells	PCSK7
RPS5	4.58e-08	0.297508	0.77	0.88	0.00173832	T cells	RPS5
RSRP1	4.71e-08	0.565345	0.484	0.45	0.0017866	T cells	RSRP1
CD55	1.02e-07	0.591146	0.429	0.374	0.00385841	T cells	CD55
CHD2	1.05e-07	0.661272	0.485	0.491	0.00398295	T cells	CHD2
ALG13	1.15e-07	0.495504	0.282	0.216	0.00437068	T cells	ALG13
JUNB	1.42e-07	0.429334	0.709	0.792	0.00540069	T cells	JUNB
CBLB	2.19e-07	0.585421	0.263	0.205	0.00831595	T cells	CBLB
PPP2R5C	2.25e-07	0.629985	0.442	0.438	0.00852551	T cells	PPP2R5C
CELF2	2.56e-07	0.622552	0.394	0.354	0.00970222	T cells	CELF2
ZFP36	3.49e-07	0.4814	0.481	0.426	0.0132256	T cells	ZFP36
PPP1R2	3.63e-07	0.50675	0.337	0.286	0.0137674	T cells	PPP1R2
PLEKHA2	4.75e-07	0.494985	0.264	0.198	0.0180071	T cells	PLEKHA2
BCL9L	5.2e-07	0.514739	0.291	0.23	0.0197283	T cells	BCL9L
RABGAP1L	1.25e-06	0.557605	0.259	0.202	0.0473338	T cells	RABGAP1L
IRF1	1.3e-06	0.633178	0.448	0.413	0.0492323	T cells	IRF1
OGT	2.07e-06	0.614994	0.376	0.342	0.0785619	T cells	OGT
ARPC2	2.08e-06	0.532274	0.607	0.702	0.0789027	T cells	ARPC2
MYH9	2.14e-06	0.462721	0.544	0.536	0.0811912	T cells	MYH9
NFKB2	2.38e-06	0.402012	0.331	0.269	0.0900698	T cells	NFKB2
CFL1	2.49e-06	0.277434	0.841	0.944	0.0944552	T cells	CFL1
SERPINB9	2.72e-06	0.500749	0.313	0.26	0.103189	T cells	SERPINB9
USP36	3.81e-06	0.547672	0.383	0.35	0.144496	T cells	USP36
YWHAZ	5.34e-06	0.368837	0.706	0.852	0.20243	T cells	YWHAZ
BAZ1A	6.52e-06	0.561201	0.462	0.453	0.247203	T cells	BAZ1A
MLLT6	9.37e-06	0.53116	0.358	0.317	0.355156	T cells	MLLT6
ARL6IP1-cluster	1.29e-05	0.268301	0.713	0.89	0.490648	T cells	ARL6IP1-cluster
EVL	1.36e-05	0.604459	0.429	0.434	0.516069	T cells	EVL
RPS14	1.47e-05	0.281597	0.703	0.833	0.558988	T cells	RPS14
STK38	1.51e-05	0.548394	0.313	0.275	0.573623	T cells	STK38
PRKX	2.05e-05	0.601183	0.258	0.216	0.777148	T cells	PRKX
PRKCB	2.08e-05	0.33516	0.254	0.196	0.788902	T cells	PRKCB
DANCR	2.48e-05	0.287715	0.186	0.276	0.93931	T cells	DANCR
ITSN2	2.62e-05	0.40976	0.316	0.27	0.993929	T cells	ITSN2
FAM107B	5.29e-05	0.540684	0.436	0.428	1	T cells	FAM107B
RPL36	7.95e-05	0.329809	0.636	0.736	1	T cells	RPL36
LNPEP	8.42e-05	0.382536	0.269	0.222	1	T cells	LNPEP
RNF19A	9e-05	0.608722	0.282	0.249	1	T cells	RNF19A
ANKRD11	0.000144839	0.255177	0.34	0.463	1	T cells	ANKRD11
SATB1	0.000154427	0.495903	0.412	0.392	1	T cells	SATB1
TERF2IP	0.000225501	0.255612	0.476	0.618	1	T cells	TERF2IP
GOLGA8A	0.000244389	0.431377	0.254	0.218	1	T cells	GOLGA8A
ANXA11	0.000354658	0.516391	0.271	0.237	1	T cells	ANXA11
ITM2C	0.000373757	0.422092	0.214	0.3	1	T cells	ITM2C
UBE2D2	0.000407301	0.280168	0.367	0.496	1	T cells	UBE2D2
CNOT2	0.000411598	0.287759	0.312	0.437	1	T cells	CNOT2
CRTC3	0.000412828	0.599327	0.291	0.259	1	T cells	CRTC3
EIF2AK1	0.000447344	0.300462	0.247	0.337	1	T cells	EIF2AK1
TAPBP	0.000571571	0.432029	0.372	0.354	1	T cells	TAPBP
XIST	0.000692607	0.340055	0.584	0.598	1	T cells	XIST
RANBP2	0.000735363	0.609797	0.425	0.461	1	T cells	RANBP2
KLF3	0.0010497	0.423049	0.263	0.231	1	T cells	KLF3
MSN	0.00115545	0.437692	0.375	0.341	1	T cells	MSN
MGEA5	0.00116993	0.251946	0.357	0.473	1	T cells	MGEA5
GTF2B	0.00118583	0.370053	0.306	0.279	1	T cells	GTF2B
KAT6A	0.00118635	0.27602	0.416	0.555	1	T cells	KAT6A
PITPNC1	0.00152932	0.460681	0.277	0.252	1	T cells	PITPNC1
FAM177A1	0.00181922	0.468043	0.297	0.285	1	T cells	FAM177A1
SNU13	0.00186583	0.306071	0.366	0.491	1	T cells	SNU13
BIRC2	0.00206557	0.474264	0.346	0.331	1	T cells	BIRC2
TRIM28	0.00244372	0.282552	0.525	0.686	1	T cells	TRIM28
NCOR1	0.00276755	0.262581	0.352	0.473	1	T cells	NCOR1
GPS2-cluster	0.00308296	0.336894	0.309	0.407	1	T cells	GPS2-cluster
ABLIM1	0.00332228	0.324286	0.323	0.297	1	T cells	ABLIM1
SYNRG	0.0033684	0.399866	0.254	0.229	1	T cells	SYNRG
GRK2	0.00349707	0.526244	0.333	0.327	1	T cells	GRK2
CTBP1	0.00391128	0.257182	0.266	0.346	1	T cells	CTBP1
USP15	0.00454672	0.476074	0.31	0.296	1	T cells	USP15
CAPZA1	0.00462904	0.468974	0.413	0.431	1	T cells	CAPZA1
CHD1	0.00494927	0.600356	0.502	0.577	1	T cells	CHD1
TAF10	0.00504846	0.250084	0.248	0.329	1	T cells	TAF10
PRKACB	0.005222	0.382064	0.288	0.267	1	T cells	PRKACB
TXNIP	0.00569568	0.373004	0.414	0.4	1	T cells	TXNIP
ILF3	0.00620611	0.258766	0.417	0.539	1	T cells	ILF3
EEF1D	0.00642749	0.440078	0.492	0.539	1	T cells	EEF1D
ST3GAL1	0.00673725	0.366846	0.273	0.249	1	T cells	ST3GAL1
TNKS2	0.00695781	0.28042	0.221	0.288	1	T cells	TNKS2
DENND4A	0.0081313	0.369892	0.312	0.301	1	T cells	DENND4A
CDC42SE1	0.00925327	0.33527	0.256	0.237	1	T cells	CDC42SE1
STMN2	0	2.87017	0.823	0.2	0	Neuroblastoma cells	STMN2
MAPT	5.61e-292	1.99742	0.697	0.098	2.13e-287	Neuroblastoma cells	MAPT
ELAVL4	5.24e-291	2.1363	0.741	0.134	1.99e-286	Neuroblastoma cells	ELAVL4
PHOX2B	6.18e-285	2.04303	0.722	0.124	2.34e-280	Neuroblastoma cells	PHOX2B
RTN1	9.91e-270	1.88875	0.746	0.159	3.76e-265	Neuroblastoma cells	RTN1
HAND2	1.13e-254	1.99577	0.743	0.165	4.28e-250	Neuroblastoma cells	HAND2
CHRNA3	1.82e-252	1.45716	0.562	0.05	6.89e-248	Neuroblastoma cells	CHRNA3
CCND1	5.15e-250	2.63888	0.827	0.369	1.95e-245	Neuroblastoma cells	CCND1
CHGB	9.7e-249	1.84027	0.585	0.061	3.68e-244	Neuroblastoma cells	CHGB
KIF5C	4.25e-244	1.604	0.654	0.105	1.61e-239	Neuroblastoma cells	KIF5C
ISL1	1.13e-242	1.77627	0.694	0.147	4.3e-238	Neuroblastoma cells	ISL1
EEF1A2	1.38e-240	1.42943	0.641	0.104	5.24e-236	Neuroblastoma cells	EEF1A2
PRAME	3e-239	1.42712	0.566	0.061	1.14e-234	Neuroblastoma cells	PRAME
LRRN3	1.14e-238	1.92097	0.686	0.139	4.32e-234	Neuroblastoma cells	LRRN3
C14orf132	1.36e-225	1.43681	0.607	0.095	5.15e-221	Neuroblastoma cells	C14orf132
CELF4	1.49e-225	1.49869	0.565	0.072	5.66e-221	Neuroblastoma cells	CELF4
CDK6	1.53e-223	1.93608	0.766	0.249	5.82e-219	Neuroblastoma cells	CDK6
SCG3	4.84e-223	1.1881	0.537	0.054	1.83e-218	Neuroblastoma cells	SCG3
ELAVL3	4.96e-222	1.63261	0.715	0.185	1.88e-217	Neuroblastoma cells	ELAVL3
DCX	6.14e-221	1.50532	0.552	0.067	2.33e-216	Neuroblastoma cells	DCX
SYT4	4.5e-220	1.61985	0.503	0.044	1.71e-215	Neuroblastoma cells	SYT4
SYT1	1.52e-215	1.33174	0.567	0.079	5.78e-211	Neuroblastoma cells	SYT1
CBX1	6.86e-213	1.47906	0.653	0.141	2.6e-208	Neuroblastoma cells	CBX1
CRMP1	3.29e-209	1.40613	0.647	0.133	1.25e-204	Neuroblastoma cells	CRMP1
GATA3	9.73e-208	1.63239	0.77	0.259	3.69e-203	Neuroblastoma cells	GATA3
CNTNAP2	1.55e-206	1.68185	0.555	0.075	5.87e-202	Neuroblastoma cells	CNTNAP2
DPP6	1.32e-203	1.35578	0.457	0.035	5e-199	Neuroblastoma cells	DPP6
MLLT11	1.63e-203	1.60162	0.725	0.221	6.19e-199	Neuroblastoma cells	MLLT11
PHOX2A	7.55e-199	1.32196	0.525	0.07	2.86e-194	Neuroblastoma cells	PHOX2A
UCHL1	2.14e-195	1.61103	0.824	0.394	8.13e-191	Neuroblastoma cells	UCHL1
PRPH	2.28e-194	2.00269	0.558	0.103	8.65e-190	Neuroblastoma cells	PRPH
HAND2-AS1	1.01e-192	1.19017	0.477	0.05	3.85e-188	Neuroblastoma cells	HAND2-AS1
NSG1	3.36e-192	1.01555	0.471	0.046	1.27e-187	Neuroblastoma cells	NSG1
NRCAM	9.04e-192	1.16925	0.476	0.05	3.43e-187	Neuroblastoma cells	NRCAM
MAOA	1.78e-190	1.36149	0.549	0.09	6.76e-186	Neuroblastoma cells	MAOA
SCG2	1.09e-189	2.14054	0.543	0.094	4.14e-185	Neuroblastoma cells	SCG2
CHGA	2.39e-189	1.90187	0.827	0.41	9.07e-185	Neuroblastoma cells	CHGA
MAP2	3.72e-189	1.21364	0.57	0.102	1.41e-184	Neuroblastoma cells	MAP2
BEX1	1.72e-184	1.34601	0.677	0.185	6.51e-180	Neuroblastoma cells	BEX1
DBH	8.11e-184	1.631	0.459	0.05	3.08e-179	Neuroblastoma cells	DBH
ZFHX3	8.66e-183	1.60823	0.741	0.279	3.28e-178	Neuroblastoma cells	ZFHX3
CADPS	2.51e-182	1.04814	0.389	0.022	9.5e-178	Neuroblastoma cells	CADPS
SNAP25	7.78e-181	0.993648	0.428	0.036	2.95e-176	Neuroblastoma cells	SNAP25
TMOD1	2.52e-178	1.27484	0.495	0.072	9.57e-174	Neuroblastoma cells	TMOD1
KRT19	3.38e-177	1.31433	0.387	0.025	1.28e-172	Neuroblastoma cells	KRT19
PCLO	6.73e-177	1.07355	0.411	0.032	2.55e-172	Neuroblastoma cells	PCLO
TH	7.43e-177	1.47235	0.484	0.067	2.82e-172	Neuroblastoma cells	TH
PRKAR2B	7.74e-177	1.08149	0.481	0.064	2.94e-172	Neuroblastoma cells	PRKAR2B
RUNDC3A	1.79e-175	1.03271	0.538	0.093	6.78e-171	Neuroblastoma cells	RUNDC3A
RAB6B	2.93e-175	0.927874	0.433	0.042	1.11e-170	Neuroblastoma cells	RAB6B
ELAVL2	3.71e-172	0.991799	0.423	0.04	1.41e-167	Neuroblastoma cells	ELAVL2
INA	9.55e-172	1.28054	0.692	0.227	3.62e-167	Neuroblastoma cells	INA
SOX11	3.06e-170	1.4529	0.68	0.215	1.16e-165	Neuroblastoma cells	SOX11
MEG3	5.71e-167	2.05541	0.638	0.19	2.17e-162	Neuroblastoma cells	MEG3
GAP43	4.7e-165	1.53327	0.597	0.145	1.78e-160	Neuroblastoma cells	GAP43
NCAM1	1.63e-163	1.22733	0.668	0.191	6.17e-159	Neuroblastoma cells	NCAM1
INSM2	2.63e-163	1.03885	0.408	0.039	9.98e-159	Neuroblastoma cells	INSM2
EML5	6.08e-162	0.958298	0.409	0.041	2.31e-157	Neuroblastoma cells	EML5
CNTN1	2.79e-160	1.28975	0.515	0.099	1.06e-155	Neuroblastoma cells	CNTN1
MAP1B	5.23e-160	1.53322	0.828	0.464	1.98e-155	Neuroblastoma cells	MAP1B
KCNQ2	5.47e-160	0.746507	0.369	0.027	2.07e-155	Neuroblastoma cells	KCNQ2
GNAO1	7.9e-159	0.876159	0.434	0.053	3e-154	Neuroblastoma cells	GNAO1
RIMBP2	5.59e-158	1.12229	0.375	0.031	2.12e-153	Neuroblastoma cells	RIMBP2
ALCAM	3.88e-157	1.57965	0.597	0.161	1.47e-152	Neuroblastoma cells	ALCAM
RUFY3	6.09e-156	1.16645	0.565	0.137	2.31e-151	Neuroblastoma cells	RUFY3
SHD	8.15e-156	0.806567	0.384	0.034	3.09e-151	Neuroblastoma cells	SHD
NNAT	3.1e-155	1.17693	0.639	0.194	1.18e-150	Neuroblastoma cells	NNAT
NPY	1.39e-154	2.09257	0.602	0.167	5.25e-150	Neuroblastoma cells	NPY
GNAS	1.53e-153	1.01022	0.98	0.944	5.82e-149	Neuroblastoma cells	GNAS
MSANTD3	2.28e-153	0.920006	0.433	0.057	8.65e-149	Neuroblastoma cells	MSANTD3
ONECUT2	3.13e-152	1.10763	0.412	0.05	1.19e-147	Neuroblastoma cells	ONECUT2
TUBB2B	7.12e-151	1.17352	0.675	0.216	2.7e-146	Neuroblastoma cells	TUBB2B
SRRM4	3.7e-150	0.87846	0.368	0.032	1.4e-145	Neuroblastoma cells	SRRM4
NREP	7.04e-150	1.50055	0.655	0.233	2.67e-145	Neuroblastoma cells	NREP
DPYSL3	9.83e-149	1.10539	0.581	0.152	3.73e-144	Neuroblastoma cells	DPYSL3
SNAP91	1.9e-146	0.867252	0.356	0.031	7.2e-142	Neuroblastoma cells	SNAP91
CACNG4	2.22e-146	0.725968	0.361	0.032	8.42e-142	Neuroblastoma cells	CACNG4
CYB561	1.43e-145	1.1279	0.398	0.053	5.44e-141	Neuroblastoma cells	CYB561
TMSB15A	7.27e-145	0.763813	0.431	0.063	2.76e-140	Neuroblastoma cells	TMSB15A
MEIS1	7.4e-145	0.842607	0.433	0.065	2.81e-140	Neuroblastoma cells	MEIS1
KIAA0408	3.39e-144	0.963319	0.463	0.081	1.29e-139	Neuroblastoma cells	KIAA0408
STMN4	4.68e-143	0.890673	0.357	0.033	1.77e-138	Neuroblastoma cells	STMN4
ACVR2B	6.63e-143	0.934722	0.421	0.062	2.51e-138	Neuroblastoma cells	ACVR2B
SPOCK1	7.52e-143	0.908977	0.434	0.069	2.85e-138	Neuroblastoma cells	SPOCK1
VSTM2A	9.93e-142	0.79012	0.347	0.03	3.77e-137	Neuroblastoma cells	VSTM2A
NOL4	2.11e-141	0.670886	0.317	0.019	7.99e-137	Neuroblastoma cells	NOL4
RGS5	3.25e-141	1.42915	0.654	0.232	1.23e-136	Neuroblastoma cells	RGS5
KIF1A	6.66e-141	0.90316	0.534	0.127	2.53e-136	Neuroblastoma cells	KIF1A
GABRB3	1.66e-139	0.764297	0.36	0.035	6.3e-135	Neuroblastoma cells	GABRB3
HMP19	1.84e-139	0.789219	0.348	0.031	6.96e-135	Neuroblastoma cells	HMP19
DPYSL5	3.33e-139	0.883301	0.418	0.061	1.26e-134	Neuroblastoma cells	DPYSL5
SEZ6L	6.4e-139	0.793026	0.315	0.02	2.43e-134	Neuroblastoma cells	SEZ6L
ZNF804A	1.1e-138	1.15491	0.383	0.047	4.17e-134	Neuroblastoma cells	ZNF804A
BASP1	2.7e-138	1.15344	0.707	0.274	1.03e-133	Neuroblastoma cells	BASP1
KIF21A	7.31e-138	1.01356	0.524	0.123	2.77e-133	Neuroblastoma cells	KIF21A
RNF165	9.34e-138	0.879098	0.385	0.049	3.54e-133	Neuroblastoma cells	RNF165
LUC7L3	1.01e-137	1.22339	0.851	0.535	3.83e-133	Neuroblastoma cells	LUC7L3
RTN3	2.11e-137	1.19861	0.696	0.284	8.02e-133	Neuroblastoma cells	RTN3
ATP9A	2.79e-137	0.766599	0.42	0.066	1.06e-132	Neuroblastoma cells	ATP9A
APLP1	1.46e-136	1.00708	0.583	0.169	5.55e-132	Neuroblastoma cells	APLP1
KIF5A	2.22e-136	0.74158	0.377	0.045	8.42e-132	Neuroblastoma cells	KIF5A
HN1	5.12e-136	1.18712	0.702	0.289	1.94e-131	Neuroblastoma cells	HN1
EPB41L1	7.59e-136	0.96967	0.502	0.112	2.88e-131	Neuroblastoma cells	EPB41L1
LINC00682	7.89e-135	1.08191	0.445	0.081	2.99e-130	Neuroblastoma cells	LINC00682
CNGB1	8.34e-135	0.651923	0.295	0.015	3.16e-130	Neuroblastoma cells	CNGB1
NBEA	1.56e-134	1.03302	0.532	0.133	5.9e-130	Neuroblastoma cells	NBEA
SEZ6L2	3.68e-134	0.803416	0.41	0.063	1.4e-129	Neuroblastoma cells	SEZ6L2
SGIP1	3.89e-134	0.980163	0.399	0.059	1.47e-129	Neuroblastoma cells	SGIP1
NDUFA5	1.61e-133	1.0284	0.632	0.21	6.1e-129	Neuroblastoma cells	NDUFA5
CDC42EP4	4.81e-133	1.07337	0.583	0.173	1.82e-128	Neuroblastoma cells	CDC42EP4
2025-03-11	1.71e-132	0.771253	0.363	0.042	6.5e-128	Neuroblastoma cells	2025-03-11
NELL2	1.14e-131	1.00716	0.561	0.144	4.34e-127	Neuroblastoma cells	NELL2
TTC9B	1.55e-131	0.70174	0.346	0.035	5.86e-127	Neuroblastoma cells	TTC9B
COX6A1	1.83e-131	1.24938	0.822	0.491	6.94e-127	Neuroblastoma cells	COX6A1
NME1	1.24e-129	1.02663	0.6	0.19	4.69e-125	Neuroblastoma cells	NME1
ATCAY	2.14e-129	0.664328	0.325	0.029	8.11e-125	Neuroblastoma cells	ATCAY
FGF13	8.65e-129	0.871795	0.358	0.045	3.28e-124	Neuroblastoma cells	FGF13
STMN1	1.87e-128	1.24534	0.839	0.527	7.09e-124	Neuroblastoma cells	STMN1
PNMA1	3.21e-128	0.995075	0.591	0.183	1.22e-123	Neuroblastoma cells	PNMA1
NDRG4	5.96e-128	0.864766	0.435	0.082	2.26e-123	Neuroblastoma cells	NDRG4
PEG3	5.97e-128	1.4088	0.516	0.138	2.26e-123	Neuroblastoma cells	PEG3
PCSK1N	6.37e-128	1.01732	0.582	0.181	2.42e-123	Neuroblastoma cells	PCSK1N
SYTL4	1.04e-127	0.853055	0.409	0.068	3.94e-123	Neuroblastoma cells	SYTL4
RBMS3	2.09e-127	1.19074	0.623	0.222	7.93e-123	Neuroblastoma cells	RBMS3
SCN3B	6.55e-127	0.852621	0.369	0.049	2.48e-122	Neuroblastoma cells	SCN3B
KLC1	3.83e-126	0.822964	0.448	0.092	1.45e-121	Neuroblastoma cells	KLC1
RNF150	9.22e-125	0.768249	0.419	0.074	3.5e-120	Neuroblastoma cells	RNF150
C1QL1	2.17e-124	0.987999	0.497	0.121	8.22e-120	Neuroblastoma cells	C1QL1
MDK	1.77e-123	1.13031	0.841	0.555	6.7e-119	Neuroblastoma cells	MDK
CKB	3.16e-123	0.969299	0.63	0.223	1.2e-118	Neuroblastoma cells	CKB
STXBP1	3.29e-123	0.939138	0.557	0.164	1.25e-118	Neuroblastoma cells	STXBP1
RNF157	6.99e-123	0.709688	0.446	0.085	2.65e-118	Neuroblastoma cells	RNF157
PAK3	8.69e-123	0.81486	0.337	0.04	3.3e-118	Neuroblastoma cells	PAK3
NT5DC2	1.69e-122	0.869401	0.571	0.176	6.42e-118	Neuroblastoma cells	NT5DC2
IGF2BP1	7.91e-122	0.653576	0.329	0.035	3e-117	Neuroblastoma cells	IGF2BP1
NRXN2	1.03e-121	0.74318	0.358	0.05	3.92e-117	Neuroblastoma cells	NRXN2
TMEM178B	6.94e-121	0.742834	0.341	0.042	2.63e-116	Neuroblastoma cells	TMEM178B
ATP6V0A1	8.55e-121	0.91188	0.488	0.124	3.24e-116	Neuroblastoma cells	ATP6V0A1
TMEM130	1.2e-120	0.644205	0.284	0.02	4.55e-116	Neuroblastoma cells	TMEM130
DCAF7	1.23e-120	1.0532	0.675	0.285	4.67e-116	Neuroblastoma cells	DCAF7
H1F0	3.72e-120	1.14453	0.507	0.136	1.41e-115	Neuroblastoma cells	H1F0
PNMA2	7.1e-120	0.678721	0.361	0.051	2.69e-115	Neuroblastoma cells	PNMA2
SYT7	8.71e-120	0.613702	0.258	0.012	3.3e-115	Neuroblastoma cells	SYT7
KIAA1549	1.41e-119	0.690248	0.317	0.033	5.35e-115	Neuroblastoma cells	KIAA1549
QDPR	3.53e-119	0.814562	0.398	0.07	1.34e-114	Neuroblastoma cells	QDPR
TCAF1	5.67e-119	0.864285	0.432	0.092	2.15e-114	Neuroblastoma cells	TCAF1
FBXL16	2.06e-118	0.623259	0.368	0.054	7.81e-114	Neuroblastoma cells	FBXL16
SYT14	1.82e-117	0.55828	0.266	0.016	6.9e-113	Neuroblastoma cells	SYT14
ENAH	5.82e-117	0.84263	0.569	0.178	2.21e-112	Neuroblastoma cells	ENAH
FNBP1L	1.33e-116	0.779097	0.392	0.071	5.06e-112	Neuroblastoma cells	FNBP1L
SUMO2	1.59e-116	1.00308	0.813	0.478	6.04e-112	Neuroblastoma cells	SUMO2
VAT1L	2.09e-116	0.74382	0.271	0.018	7.93e-112	Neuroblastoma cells	VAT1L
SYP	3.31e-116	0.740793	0.38	0.063	1.26e-111	Neuroblastoma cells	SYP
MAP6	6.8e-116	0.741301	0.383	0.065	2.58e-111	Neuroblastoma cells	MAP6
GATA2	1.99e-115	0.983757	0.437	0.097	7.54e-111	Neuroblastoma cells	GATA2
MAB21L1	3.5e-115	0.84148	0.39	0.07	1.33e-110	Neuroblastoma cells	MAB21L1
TUBA1A	1.2e-114	1.25503	0.892	0.695	4.54e-110	Neuroblastoma cells	TUBA1A
FAIM2	1.46e-114	0.691458	0.373	0.062	5.52e-110	Neuroblastoma cells	FAIM2
SLC4A8	1.98e-114	0.720294	0.362	0.056	7.53e-110	Neuroblastoma cells	SLC4A8
MAPK8IP1	9.02e-114	0.587298	0.31	0.034	3.42e-109	Neuroblastoma cells	MAPK8IP1
ATP1B1	2.89e-113	0.94319	0.601	0.206	1.1e-108	Neuroblastoma cells	ATP1B1
GNG3	1.24e-112	0.737592	0.345	0.05	4.7e-108	Neuroblastoma cells	GNG3
DTNA	1.27e-112	0.872445	0.352	0.055	4.82e-108	Neuroblastoma cells	DTNA
VAT1	1.42e-112	1.15831	0.606	0.236	5.37e-108	Neuroblastoma cells	VAT1
MTMR4	1.81e-112	0.757953	0.421	0.087	6.88e-108	Neuroblastoma cells	MTMR4
GDAP1L1	1.78e-111	0.681638	0.391	0.072	6.73e-107	Neuroblastoma cells	GDAP1L1
MAB21L2	1.99e-111	1.46136	0.443	0.117	7.53e-107	Neuroblastoma cells	MAB21L2
TUB	2.59e-110	0.616503	0.28	0.025	9.83e-106	Neuroblastoma cells	TUB
ENO2	1.33e-109	0.774581	0.526	0.156	5.06e-105	Neuroblastoma cells	ENO2
2025-09-03	1.37e-109	0.732703	0.376	0.067	5.19e-105	Neuroblastoma cells	2025-09-03
FRRS1L	1.98e-109	0.670152	0.299	0.033	7.51e-105	Neuroblastoma cells	FRRS1L
LRRC4B	5.38e-109	0.662353	0.327	0.045	2.04e-104	Neuroblastoma cells	LRRC4B
PNMAL1	9.43e-109	0.654516	0.286	0.028	3.58e-104	Neuroblastoma cells	PNMAL1
CXADR	1.1e-108	0.719806	0.372	0.067	4.16e-104	Neuroblastoma cells	CXADR
ST8SIA3	3.42e-108	0.559874	0.274	0.024	1.3e-103	Neuroblastoma cells	ST8SIA3
ADD2	4.23e-108	0.642716	0.37	0.064	1.61e-103	Neuroblastoma cells	ADD2
H3F3B	1.56e-107	0.878402	0.968	0.88	5.93e-103	Neuroblastoma cells	H3F3B
BEX2	1.9e-107	0.812205	0.455	0.114	7.21e-103	Neuroblastoma cells	BEX2
ATP1A3	1.99e-107	0.647606	0.471	0.119	7.53e-103	Neuroblastoma cells	ATP1A3
KIF3A	3.41e-107	0.73944	0.413	0.088	1.29e-102	Neuroblastoma cells	KIF3A
GDAP1	4.33e-107	0.66221	0.345	0.055	1.64e-102	Neuroblastoma cells	GDAP1
PRUNE2	6.58e-107	0.790201	0.27	0.024	2.49e-102	Neuroblastoma cells	PRUNE2
RP11-156E6.1	1.77e-106	0.832421	0.423	0.096	6.73e-102	Neuroblastoma cells	RP11-156E6.1
ACTL6B	2.87e-106	0.632773	0.287	0.031	1.09e-101	Neuroblastoma cells	ACTL6B
CENPV	6.14e-106	0.754547	0.408	0.086	2.33e-101	Neuroblastoma cells	CENPV
RBFOX2	6.62e-106	0.880234	0.551	0.187	2.51e-101	Neuroblastoma cells	RBFOX2
PTPRN2	1.64e-105	0.630039	0.332	0.051	6.21e-101	Neuroblastoma cells	PTPRN2
SBK1	2.26e-105	0.802537	0.463	0.123	8.57e-101	Neuroblastoma cells	SBK1
SNHG23	1.03e-104	0.936091	0.379	0.075	3.92e-100	Neuroblastoma cells	SNHG23
DUSP8	1.66e-104	0.974494	0.575	0.204	6.3e-100	Neuroblastoma cells	DUSP8
TTL	1.82e-104	0.826915	0.5	0.151	6.88e-100	Neuroblastoma cells	TTL
MARCKSL1	8.76e-104	0.971206	0.707	0.351	3.32e-99	Neuroblastoma cells	MARCKSL1
YWHAG	9.32e-104	1.1695	0.717	0.375	3.54e-99	Neuroblastoma cells	YWHAG
FAM171B	7.57e-103	0.782632	0.366	0.072	2.87e-98	Neuroblastoma cells	FAM171B
SORBS2	1.33e-102	0.850023	0.462	0.124	5.06e-98	Neuroblastoma cells	SORBS2
DPYSL2	4.07e-102	0.895146	0.685	0.316	1.54e-97	Neuroblastoma cells	DPYSL2
ATP5A1	4.61e-102	0.957253	0.75	0.432	1.75e-97	Neuroblastoma cells	ATP5A1
ATAT1	7.33e-102	0.778414	0.379	0.076	2.78e-97	Neuroblastoma cells	ATAT1
GDPD1	1.76e-101	0.518442	0.25	0.019	6.68e-97	Neuroblastoma cells	GDPD1
TANC2	4.47e-101	0.837556	0.425	0.105	1.7e-96	Neuroblastoma cells	TANC2
MSI2	2.25e-100	0.85552	0.61	0.242	8.52e-96	Neuroblastoma cells	MSI2
AKAP6	5.67e-100	0.565508	0.28	0.031	2.15e-95	Neuroblastoma cells	AKAP6
PFN2	6.12e-100	0.729942	0.486	0.143	2.32e-95	Neuroblastoma cells	PFN2
CCDC88A	7.2e-100	0.914246	0.539	0.182	2.73e-95	Neuroblastoma cells	CCDC88A
FAM57B	1.43e-99	0.486438	0.272	0.028	5.42e-95	Neuroblastoma cells	FAM57B
ABI2	5.1e-99	0.826628	0.551	0.194	1.94e-94	Neuroblastoma cells	ABI2
CDH4	1.68e-98	0.682844	0.253	0.023	6.38e-94	Neuroblastoma cells	CDH4
TRIM2	2.13e-98	0.639305	0.363	0.071	8.09e-94	Neuroblastoma cells	TRIM2
FSCN1	2.95e-98	0.765221	0.677	0.303	1.12e-93	Neuroblastoma cells	FSCN1
NTRK3	2.97e-98	0.968055	0.377	0.081	1.13e-93	Neuroblastoma cells	NTRK3
RIMS3	3.48e-98	0.508054	0.259	0.025	1.32e-93	Neuroblastoma cells	RIMS3
KCNH2	7.82e-98	0.517777	0.25	0.022	2.97e-93	Neuroblastoma cells	KCNH2
TNRC6C	1.88e-97	0.908865	0.696	0.334	7.11e-93	Neuroblastoma cells	TNRC6C
ASNS	1.89e-97	0.772203	0.445	0.117	7.16e-93	Neuroblastoma cells	ASNS
KPNB1	5.2e-97	0.973818	0.803	0.538	1.97e-92	Neuroblastoma cells	KPNB1
HSBP1	5.77e-97	0.845241	0.617	0.261	2.19e-92	Neuroblastoma cells	HSBP1
PEBP1	4.62e-96	0.920905	0.756	0.433	1.75e-91	Neuroblastoma cells	PEBP1
MPP6	5.34e-96	0.720203	0.333	0.059	2.02e-91	Neuroblastoma cells	MPP6
GPRASP2	7.02e-96	0.59474	0.296	0.042	2.66e-91	Neuroblastoma cells	GPRASP2
ASXL3	1.32e-95	0.566724	0.282	0.036	5.01e-91	Neuroblastoma cells	ASXL3
VSNL1	1.55e-95	0.722371	0.322	0.055	5.87e-91	Neuroblastoma cells	VSNL1
PHYHIPL	5.89e-95	0.55322	0.278	0.034	2.23e-90	Neuroblastoma cells	PHYHIPL
LINC02210	9.46e-95	0.678431	0.354	0.071	3.59e-90	Neuroblastoma cells	LINC02210
SLC6A2	1.04e-94	0.613213	0.266	0.031	3.95e-90	Neuroblastoma cells	SLC6A2
PLD3	1.75e-94	0.862047	0.478	0.154	6.64e-90	Neuroblastoma cells	PLD3
HAND1	2.63e-94	1.22891	0.401	0.104	9.97e-90	Neuroblastoma cells	HAND1
GDI1	3.39e-94	0.921889	0.683	0.334	1.28e-89	Neuroblastoma cells	GDI1
TBX2	4.05e-94	0.838766	0.411	0.102	1.53e-89	Neuroblastoma cells	TBX2
MYEF2	4.17e-94	0.694373	0.435	0.116	1.58e-89	Neuroblastoma cells	MYEF2
NT5C3B	4.54e-94	0.641809	0.372	0.08	1.72e-89	Neuroblastoma cells	NT5C3B
AUTS2	4.92e-94	0.70868	0.532	0.179	1.87e-89	Neuroblastoma cells	AUTS2
TCEAL7	8.41e-94	0.628465	0.392	0.089	3.19e-89	Neuroblastoma cells	TCEAL7
APC2	8.84e-94	0.568761	0.301	0.044	3.35e-89	Neuroblastoma cells	APC2
KIF3C	1.04e-93	0.680771	0.333	0.062	3.96e-89	Neuroblastoma cells	KIF3C
CADM1	1.16e-93	0.770414	0.566	0.196	4.41e-89	Neuroblastoma cells	CADM1
VGF	1.35e-93	1.51215	0.379	0.088	5.14e-89	Neuroblastoma cells	VGF
NOVA2	1.53e-93	0.688773	0.418	0.107	5.78e-89	Neuroblastoma cells	NOVA2
COX8A	1.81e-93	1.03468	0.736	0.418	6.86e-89	Neuroblastoma cells	COX8A
VPS33A	4.47e-93	0.754483	0.43	0.116	1.7e-88	Neuroblastoma cells	VPS33A
RUNX1T1	4.6e-93	0.861124	0.471	0.143	1.74e-88	Neuroblastoma cells	RUNX1T1
ZFHX4	7.82e-93	0.935866	0.386	0.094	2.97e-88	Neuroblastoma cells	ZFHX4
AKR1B1	1.8e-92	0.74186	0.506	0.164	6.82e-88	Neuroblastoma cells	AKR1B1
ZNF704	2.16e-92	0.73002	0.4	0.099	8.2e-88	Neuroblastoma cells	ZNF704
CELSR3	2.68e-92	0.457076	0.27	0.033	1.02e-87	Neuroblastoma cells	CELSR3
CAMK2N1	5.2e-92	0.772806	0.468	0.144	1.97e-87	Neuroblastoma cells	CAMK2N1
CLDN12	1.09e-91	0.596632	0.286	0.042	4.14e-87	Neuroblastoma cells	CLDN12
NPEPPS	3.16e-91	0.781668	0.574	0.228	1.2e-86	Neuroblastoma cells	NPEPPS
ZMIZ1	7.56e-91	0.890597	0.62	0.274	2.87e-86	Neuroblastoma cells	ZMIZ1
KLC1	1.45e-90	0.683234	0.55	0.205	5.5e-86	Neuroblastoma cells	KLC1
CELF5	1.69e-90	0.587693	0.25	0.027	6.43e-86	Neuroblastoma cells	CELF5
SYT11	1.7e-90	0.811041	0.622	0.256	6.44e-86	Neuroblastoma cells	SYT11
TCF25	2.55e-90	0.890388	0.646	0.296	9.65e-86	Neuroblastoma cells	TCF25
SCAMP5	1.31e-89	0.445486	0.258	0.03	4.97e-85	Neuroblastoma cells	SCAMP5
PSMD12	3.58e-89	0.815305	0.566	0.226	1.36e-84	Neuroblastoma cells	PSMD12
KLHDC10	4.32e-89	0.766015	0.48	0.156	1.64e-84	Neuroblastoma cells	KLHDC10
MMD	6.25e-89	0.63781	0.38	0.088	2.37e-84	Neuroblastoma cells	MMD
ADGRL1	6.93e-89	0.74207	0.486	0.164	2.63e-84	Neuroblastoma cells	ADGRL1
CCDC144NL-AS1	1.11e-88	0.652771	0.289	0.045	4.21e-84	Neuroblastoma cells	CCDC144NL-AS1
GAPDH	2.05e-88	0.89536	0.92	0.799	7.76e-84	Neuroblastoma cells	GAPDH
MYCN	2.22e-88	0.789684	0.381	0.093	8.43e-84	Neuroblastoma cells	MYCN
GNG4	2.59e-88	0.519757	0.325	0.061	9.83e-84	Neuroblastoma cells	GNG4
KBTBD6	2.76e-88	0.557923	0.32	0.059	1.05e-83	Neuroblastoma cells	KBTBD6
SV2A	4.98e-88	0.705987	0.415	0.113	1.89e-83	Neuroblastoma cells	SV2A
STMN3	5.13e-88	0.717908	0.607	0.262	1.94e-83	Neuroblastoma cells	STMN3
ASRGL1	8.41e-88	0.536796	0.306	0.052	3.19e-83	Neuroblastoma cells	ASRGL1
NSD2	1.22e-87	0.641776	0.475	0.149	4.62e-83	Neuroblastoma cells	NSD2
EFNA5	1.49e-87	0.669929	0.338	0.07	5.64e-83	Neuroblastoma cells	EFNA5
VEZF1	2.08e-87	0.869991	0.657	0.31	7.9e-83	Neuroblastoma cells	VEZF1
DCLK1	4.32e-87	0.531297	0.316	0.058	1.64e-82	Neuroblastoma cells	DCLK1
DOCK4	4.89e-87	0.705072	0.396	0.103	1.85e-82	Neuroblastoma cells	DOCK4
CDH2	5.27e-87	0.592712	0.412	0.104	2e-82	Neuroblastoma cells	CDH2
CBX2	1.22e-86	0.504698	0.277	0.041	4.62e-82	Neuroblastoma cells	CBX2
RP11-382A20.3	2.05e-86	0.689726	0.538	0.2	7.76e-82	Neuroblastoma cells	RP11-382A20.3
ATP6V0E2	3.39e-86	0.698197	0.37	0.088	1.29e-81	Neuroblastoma cells	ATP6V0E2
CBX8	4.69e-86	0.555356	0.288	0.046	1.78e-81	Neuroblastoma cells	CBX8
DYNLL2	1.43e-85	0.801251	0.746	0.415	5.41e-81	Neuroblastoma cells	DYNLL2
RAN	1.77e-85	0.823373	0.771	0.493	6.71e-81	Neuroblastoma cells	RAN
MIAT	2.9e-85	0.573174	0.349	0.074	1.1e-80	Neuroblastoma cells	MIAT
PEG10	2.93e-85	1.04105	0.65	0.312	1.11e-80	Neuroblastoma cells	PEG10
CEP41	3.08e-85	0.569743	0.318	0.062	1.17e-80	Neuroblastoma cells	CEP41
SRSF9	3.46e-85	0.838337	0.617	0.278	1.31e-80	Neuroblastoma cells	SRSF9
UNK	1.43e-84	0.64145	0.373	0.092	5.42e-80	Neuroblastoma cells	UNK
RGS4	1.99e-84	1.02903	0.353	0.083	7.53e-80	Neuroblastoma cells	RGS4
FKBP3	2.7e-84	0.733958	0.545	0.205	1.02e-79	Neuroblastoma cells	FKBP3
SSBP3	2.93e-84	0.724478	0.626	0.287	1.11e-79	Neuroblastoma cells	SSBP3
BEX3	4.84e-84	0.803361	0.676	0.343	1.84e-79	Neuroblastoma cells	BEX3
SNHG14	7.34e-84	0.776418	0.503	0.176	2.78e-79	Neuroblastoma cells	SNHG14
JPH4	1.14e-83	0.633182	0.335	0.073	4.34e-79	Neuroblastoma cells	JPH4
PKIA	3.65e-83	0.647332	0.381	0.096	1.38e-78	Neuroblastoma cells	PKIA
RND2	6.05e-83	0.532663	0.267	0.04	2.29e-78	Neuroblastoma cells	RND2
SCN9A	1e-82	0.719801	0.382	0.096	3.81e-78	Neuroblastoma cells	SCN9A
TLK2	1.89e-82	0.665741	0.518	0.188	7.17e-78	Neuroblastoma cells	TLK2
PRDX2	2.19e-82	0.672588	0.524	0.202	8.31e-78	Neuroblastoma cells	PRDX2
HID1	3.64e-82	0.569358	0.291	0.052	1.38e-77	Neuroblastoma cells	HID1
TPGS2	4.91e-82	0.658416	0.454	0.144	1.86e-77	Neuroblastoma cells	TPGS2
EBF1	6.68e-82	1.0904	0.453	0.157	2.53e-77	Neuroblastoma cells	EBF1
MAPK8IP2	7.12e-82	0.446893	0.264	0.039	2.7e-77	Neuroblastoma cells	MAPK8IP2
KLHL23	1.05e-81	0.491034	0.305	0.057	3.98e-77	Neuroblastoma cells	KLHL23
MT-ND2	1.49e-81	0.64881	1	0.999	5.67e-77	Neuroblastoma cells	MT-ND2
HIPK2	1.54e-81	0.736075	0.54	0.21	5.85e-77	Neuroblastoma cells	HIPK2
PFDN4	2.28e-81	0.64018	0.382	0.1	8.66e-77	Neuroblastoma cells	PFDN4
MBTD1	2.58e-81	0.630893	0.405	0.113	9.78e-77	Neuroblastoma cells	MBTD1
FAM222A	3.06e-81	0.797367	0.404	0.119	1.16e-76	Neuroblastoma cells	FAM222A
ZNF664	3.3e-81	0.80339	0.597	0.266	1.25e-76	Neuroblastoma cells	ZNF664
SMAD4	4.67e-81	0.713799	0.508	0.183	1.77e-76	Neuroblastoma cells	SMAD4
MT-TI	5.75e-81	0.69944	0.352	0.085	2.18e-76	Neuroblastoma cells	MT-TI
KMT5B	7.71e-81	0.814993	0.546	0.222	2.92e-76	Neuroblastoma cells	KMT5B
CCDC112	8e-81	0.55357	0.311	0.062	3.03e-76	Neuroblastoma cells	CCDC112
DOC2B	8.67e-81	0.759845	0.391	0.11	3.29e-76	Neuroblastoma cells	DOC2B
KLF7	8.72e-81	0.799879	0.485	0.175	3.31e-76	Neuroblastoma cells	KLF7
H2AFY2	9.73e-81	0.555832	0.312	0.062	3.69e-76	Neuroblastoma cells	H2AFY2
ACVR1B	9.83e-81	0.554215	0.32	0.068	3.73e-76	Neuroblastoma cells	ACVR1B
SRP68	1.27e-80	0.762997	0.498	0.179	4.8e-76	Neuroblastoma cells	SRP68
NAPB	1.55e-80	0.461164	0.257	0.038	5.88e-76	Neuroblastoma cells	NAPB
CDR2L	2.93e-80	0.59986	0.308	0.062	1.11e-75	Neuroblastoma cells	CDR2L
NEFM	2.67e-79	0.651511	0.264	0.042	1.01e-74	Neuroblastoma cells	NEFM
PWAR6	3.38e-79	0.5117	0.256	0.038	1.28e-74	Neuroblastoma cells	PWAR6
UBE2O	4.33e-79	0.619295	0.389	0.107	1.64e-74	Neuroblastoma cells	UBE2O
LRRC61	6.83e-79	0.454139	0.284	0.05	2.59e-74	Neuroblastoma cells	LRRC61
HNRNPUL2	1.64e-78	0.656197	0.532	0.214	6.23e-74	Neuroblastoma cells	HNRNPUL2
CLIP3	2.37e-78	0.719491	0.471	0.164	9e-74	Neuroblastoma cells	CLIP3
L1CAM	2.49e-78	0.560012	0.614	0.243	9.45e-74	Neuroblastoma cells	L1CAM
MSI1	2.86e-78	0.437131	0.286	0.051	1.09e-73	Neuroblastoma cells	MSI1
CTIF	3.23e-78	0.529504	0.268	0.046	1.22e-73	Neuroblastoma cells	CTIF
RPRD1A	5.21e-78	0.580701	0.429	0.132	1.98e-73	Neuroblastoma cells	RPRD1A
TUSC3	7.25e-78	0.611808	0.377	0.104	2.75e-73	Neuroblastoma cells	TUSC3
TSPYL4	1.64e-77	0.658804	0.46	0.154	6.24e-73	Neuroblastoma cells	TSPYL4
MRPS23	3.61e-77	0.568795	0.379	0.105	1.37e-72	Neuroblastoma cells	MRPS23
GNB2	4.57e-77	0.748468	0.555	0.241	1.73e-72	Neuroblastoma cells	GNB2
TP53BP1	1.62e-76	0.55767	0.491	0.178	6.15e-72	Neuroblastoma cells	TP53BP1
FXYD6	2.05e-76	0.659311	0.422	0.132	7.78e-72	Neuroblastoma cells	FXYD6
NOL4L	2.26e-76	0.609991	0.421	0.129	8.59e-72	Neuroblastoma cells	NOL4L
PCBP4	2.46e-76	0.554331	0.335	0.082	9.31e-72	Neuroblastoma cells	PCBP4
SEC11C	2.5e-76	0.660837	0.451	0.15	9.46e-72	Neuroblastoma cells	SEC11C
EFNB3	4.83e-76	0.554634	0.259	0.043	1.83e-71	Neuroblastoma cells	EFNB3
YWHAE	6.22e-76	0.748695	0.829	0.578	2.36e-71	Neuroblastoma cells	YWHAE
DDX42	6.62e-76	0.642397	0.541	0.222	2.51e-71	Neuroblastoma cells	DDX42
TMX4	1.03e-75	0.69122	0.556	0.24	3.92e-71	Neuroblastoma cells	TMX4
CAMSAP1	1.49e-75	0.618297	0.352	0.091	5.66e-71	Neuroblastoma cells	CAMSAP1
TSPAN7	2.27e-75	0.642663	0.376	0.104	8.6e-71	Neuroblastoma cells	TSPAN7
SNF8	2.34e-75	0.6469	0.409	0.127	8.87e-71	Neuroblastoma cells	SNF8
CLTC	2.5e-75	0.795677	0.704	0.396	9.49e-71	Neuroblastoma cells	CLTC
ANAPC11	3.13e-75	0.571054	0.452	0.153	1.19e-70	Neuroblastoma cells	ANAPC11
METTL2A	4.13e-75	0.433325	0.266	0.046	1.57e-70	Neuroblastoma cells	METTL2A
PHB	7.16e-75	0.720408	0.534	0.217	2.72e-70	Neuroblastoma cells	PHB
ENPP2	7.21e-75	0.689115	0.328	0.08	2.73e-70	Neuroblastoma cells	ENPP2
ANK2	9.21e-75	0.630124	0.379	0.107	3.49e-70	Neuroblastoma cells	ANK2
GPS1	1.29e-74	0.536645	0.414	0.127	4.9e-70	Neuroblastoma cells	GPS1
MEX3A	1.68e-74	0.779213	0.489	0.191	6.38e-70	Neuroblastoma cells	MEX3A
GP1BB	1.8e-74	0.449037	0.331	0.079	6.82e-70	Neuroblastoma cells	GP1BB
KAT7	2.07e-74	0.664625	0.465	0.164	7.84e-70	Neuroblastoma cells	KAT7
FZD3	4.82e-74	0.557353	0.346	0.088	1.83e-69	Neuroblastoma cells	FZD3
NME2	5.47e-74	0.894515	0.695	0.41	2.07e-69	Neuroblastoma cells	NME2
RUNDC1	9.6e-74	0.533074	0.371	0.1	3.64e-69	Neuroblastoma cells	RUNDC1
SMARCA4	1.05e-73	0.670905	0.566	0.262	3.98e-69	Neuroblastoma cells	SMARCA4
USP22	1.17e-73	0.693407	0.733	0.459	4.45e-69	Neuroblastoma cells	USP22
GSE1	2.21e-73	0.603414	0.507	0.198	8.39e-69	Neuroblastoma cells	GSE1
FOXK2	2.23e-73	0.602182	0.448	0.153	8.45e-69	Neuroblastoma cells	FOXK2
HECTD4	2.3e-73	0.696381	0.494	0.191	8.71e-69	Neuroblastoma cells	HECTD4
CD24	2.41e-73	0.997801	0.537	0.241	9.12e-69	Neuroblastoma cells	CD24
SET	3.49e-73	0.715616	0.825	0.595	1.32e-68	Neuroblastoma cells	SET
SLC25A4	3.56e-73	0.476345	0.342	0.087	1.35e-68	Neuroblastoma cells	SLC25A4
C7orf73	4.18e-73	0.589557	0.523	0.213	1.59e-68	Neuroblastoma cells	C7orf73
SF3B2	4.77e-73	0.666275	0.604	0.283	1.81e-68	Neuroblastoma cells	SF3B2
COIL	7.01e-73	0.424641	0.259	0.044	2.66e-68	Neuroblastoma cells	COIL
RPL38	8.43e-73	0.720433	0.976	0.866	3.2e-68	Neuroblastoma cells	RPL38
EIF2B1	8.48e-73	0.636427	0.382	0.111	3.22e-68	Neuroblastoma cells	EIF2B1
BPTF	1.85e-72	0.785563	0.795	0.562	7.01e-68	Neuroblastoma cells	BPTF
CPE	3.17e-72	0.282509	0.46	0.143	1.2e-67	Neuroblastoma cells	CPE
SNRPD1	3.33e-72	0.591368	0.477	0.175	1.26e-67	Neuroblastoma cells	SNRPD1
SLC29A4	3.89e-72	0.425047	0.29	0.06	1.48e-67	Neuroblastoma cells	SLC29A4
SKA2	5.75e-72	0.683872	0.502	0.198	2.18e-67	Neuroblastoma cells	SKA2
DCTN2	7.32e-72	0.620785	0.478	0.181	2.77e-67	Neuroblastoma cells	DCTN2
PTPRF	1.04e-71	0.519943	0.408	0.126	3.95e-67	Neuroblastoma cells	PTPRF
REC8	1.47e-71	0.533653	0.364	0.1	5.57e-67	Neuroblastoma cells	REC8
CACNA2D1	2e-71	0.467905	0.32	0.076	7.57e-67	Neuroblastoma cells	CACNA2D1
KDM1A	3.55e-71	0.527718	0.339	0.088	1.35e-66	Neuroblastoma cells	KDM1A
COX11	8.72e-71	0.627188	0.423	0.143	3.31e-66	Neuroblastoma cells	COX11
SETBP1	2.32e-70	0.640319	0.411	0.134	8.8e-66	Neuroblastoma cells	SETBP1
ZKSCAN1	3.22e-70	0.80188	0.567	0.27	1.22e-65	Neuroblastoma cells	ZKSCAN1
POU2F2	4.59e-70	0.898016	0.577	0.266	1.74e-65	Neuroblastoma cells	POU2F2
FADS1	5.51e-70	0.655094	0.472	0.177	2.09e-65	Neuroblastoma cells	FADS1
SRGAP3	6.06e-70	0.476209	0.27	0.053	2.3e-65	Neuroblastoma cells	SRGAP3
HRAS	7.38e-70	0.80224	0.29	0.065	2.8e-65	Neuroblastoma cells	HRAS
COPS6	1.22e-69	0.68808	0.483	0.19	4.62e-65	Neuroblastoma cells	COPS6
RAP1GAP2	1.54e-69	0.648179	0.304	0.071	5.83e-65	Neuroblastoma cells	RAP1GAP2
WSB2	3.54e-69	0.606371	0.397	0.127	1.34e-64	Neuroblastoma cells	WSB2
ATXN7L3B	5.06e-69	0.594812	0.49	0.191	1.92e-64	Neuroblastoma cells	ATXN7L3B
ZNF711	1.48e-68	0.514683	0.38	0.112	5.6e-64	Neuroblastoma cells	ZNF711
CENPJ	1.51e-68	0.452545	0.25	0.045	5.71e-64	Neuroblastoma cells	CENPJ
ATP5H	1.73e-68	0.742779	0.575	0.276	6.58e-64	Neuroblastoma cells	ATP5H
MIB1	1.74e-68	0.663544	0.473	0.178	6.61e-64	Neuroblastoma cells	MIB1
MTND4P12	2.26e-68	0.898844	0.495	0.212	8.57e-64	Neuroblastoma cells	MTND4P12
RAD51C	2.93e-68	0.440432	0.324	0.08	1.11e-63	Neuroblastoma cells	RAD51C
TOX2	3.04e-68	0.49665	0.32	0.079	1.15e-63	Neuroblastoma cells	TOX2
NOVA1	6.84e-68	0.574308	0.312	0.077	2.6e-63	Neuroblastoma cells	NOVA1
MTND2P28	1.09e-67	0.821417	0.696	0.425	4.14e-63	Neuroblastoma cells	MTND2P28
PODXL2	1.87e-67	0.383584	0.279	0.059	7.11e-63	Neuroblastoma cells	PODXL2
ZC3H14	3.53e-67	0.594048	0.463	0.177	1.34e-62	Neuroblastoma cells	ZC3H14
DHX40	7.95e-67	0.604042	0.465	0.18	3.02e-62	Neuroblastoma cells	DHX40
CBX5	1.14e-66	0.619462	0.613	0.304	4.31e-62	Neuroblastoma cells	CBX5
COX6A1	1.57e-66	0.522302	0.286	0.066	5.94e-62	Neuroblastoma cells	COX6A1
DUSP3	1.58e-66	0.624421	0.367	0.113	5.98e-62	Neuroblastoma cells	DUSP3
FAM155A	1.9e-66	0.50694	0.255	0.049	7.21e-62	Neuroblastoma cells	FAM155A
DTX1	2.8e-66	0.409367	0.272	0.057	1.06e-61	Neuroblastoma cells	DTX1
POP7	3.09e-66	0.401002	0.304	0.073	1.17e-61	Neuroblastoma cells	POP7
MCM7	3.38e-66	0.677066	0.625	0.316	1.28e-61	Neuroblastoma cells	MCM7
SPPL3	4.4e-66	0.55363	0.477	0.186	1.67e-61	Neuroblastoma cells	SPPL3
TXNL1	5.35e-66	0.650491	0.601	0.296	2.03e-61	Neuroblastoma cells	TXNL1
UQCRQ	8.86e-66	0.654938	0.58	0.27	3.36e-61	Neuroblastoma cells	UQCRQ
APBB1	9.28e-66	0.573218	0.396	0.13	3.52e-61	Neuroblastoma cells	APBB1
APPBP2	1.1e-65	0.567771	0.472	0.185	4.19e-61	Neuroblastoma cells	APPBP2
NSF	1.4e-65	0.596854	0.346	0.099	5.32e-61	Neuroblastoma cells	NSF
TRIM37	1.62e-65	0.516452	0.354	0.104	6.14e-61	Neuroblastoma cells	TRIM37
NARS	2.22e-65	0.64108	0.546	0.242	8.42e-61	Neuroblastoma cells	NARS
CERS6	2.26e-65	0.541872	0.391	0.127	8.57e-61	Neuroblastoma cells	CERS6
CCDC184	2.35e-65	0.531559	0.269	0.058	8.91e-61	Neuroblastoma cells	CCDC184
DBN1	2.6e-65	0.55353	0.375	0.118	9.86e-61	Neuroblastoma cells	DBN1
SH3BP1	2.82e-65	0.491315	0.35	0.102	1.07e-60	Neuroblastoma cells	SH3BP1
PAFAH1B3	4.56e-65	0.493739	0.368	0.111	1.73e-60	Neuroblastoma cells	PAFAH1B3
RGMB	8.51e-65	0.639168	0.37	0.119	3.23e-60	Neuroblastoma cells	RGMB
ACTG1	1.02e-64	0.878559	0.949	0.853	3.87e-60	Neuroblastoma cells	ACTG1
GNAI1	1.93e-64	0.476615	0.285	0.066	7.31e-60	Neuroblastoma cells	GNAI1
SFSWAP	2.28e-64	0.596576	0.458	0.177	8.65e-60	Neuroblastoma cells	SFSWAP
GATC	2.49e-64	0.537756	0.366	0.111	9.43e-60	Neuroblastoma cells	GATC
TAGLN3	4.12e-64	0.537833	0.306	0.079	1.56e-59	Neuroblastoma cells	TAGLN3
DTX3	4.16e-64	0.533925	0.453	0.172	1.58e-59	Neuroblastoma cells	DTX3
NGRN	4.52e-64	0.592935	0.58	0.276	1.71e-59	Neuroblastoma cells	NGRN
FARP1	5.38e-64	0.62929	0.39	0.132	2.04e-59	Neuroblastoma cells	FARP1
METTL2B	7.29e-64	0.389877	0.305	0.076	2.77e-59	Neuroblastoma cells	METTL2B
HACD3	1.22e-63	0.596405	0.456	0.18	4.64e-59	Neuroblastoma cells	HACD3
ZNF512	1.43e-63	0.433224	0.272	0.06	5.43e-59	Neuroblastoma cells	ZNF512
ZNF3	1.52e-63	0.42335	0.282	0.065	5.78e-59	Neuroblastoma cells	ZNF3
SLC35B4	1.82e-63	0.416207	0.293	0.071	6.91e-59	Neuroblastoma cells	SLC35B4
RAB11FIP4	2.04e-63	0.405185	0.269	0.057	7.73e-59	Neuroblastoma cells	RAB11FIP4
TUBB2A	3.5e-63	0.597877	0.589	0.273	1.33e-58	Neuroblastoma cells	TUBB2A
TRIM24	3.74e-63	0.564856	0.439	0.165	1.42e-58	Neuroblastoma cells	TRIM24
DENND5B	7.31e-63	0.472308	0.298	0.075	2.77e-58	Neuroblastoma cells	DENND5B
HNRNPA0	7.31e-63	0.661102	0.718	0.445	2.77e-58	Neuroblastoma cells	HNRNPA0
DDX1	7.4e-63	0.542038	0.441	0.167	2.81e-58	Neuroblastoma cells	DDX1
DNAJC7	1.05e-62	0.551282	0.411	0.145	3.98e-58	Neuroblastoma cells	DNAJC7
EFTUD2	1.07e-62	0.480271	0.37	0.116	4.05e-58	Neuroblastoma cells	EFTUD2
ATP5B	1.26e-62	0.723238	0.768	0.533	4.78e-58	Neuroblastoma cells	ATP5B
PRKRIP1	1.34e-62	0.518959	0.311	0.083	5.07e-58	Neuroblastoma cells	PRKRIP1
PRKCA	1.51e-62	0.720266	0.442	0.175	5.72e-58	Neuroblastoma cells	PRKCA
SNRPF	1.61e-62	0.514298	0.463	0.184	6.12e-58	Neuroblastoma cells	SNRPF
PRC1	2.82e-62	0.565212	0.348	0.105	1.07e-57	Neuroblastoma cells	PRC1
KIDINS220	3.22e-62	0.713059	0.59	0.306	1.22e-57	Neuroblastoma cells	KIDINS220
SBNO1	8.92e-62	0.684243	0.583	0.294	3.38e-57	Neuroblastoma cells	SBNO1
ELP2	8.94e-62	0.558603	0.472	0.189	3.39e-57	Neuroblastoma cells	ELP2
CAMTA1	1.05e-61	0.616862	0.548	0.251	3.98e-57	Neuroblastoma cells	CAMTA1
NIPSNAP1	1.65e-61	0.452656	0.303	0.079	6.26e-57	Neuroblastoma cells	NIPSNAP1
TMEM59L	1.88e-61	0.482174	0.288	0.071	7.13e-57	Neuroblastoma cells	TMEM59L
RANBP1	2.22e-61	0.571016	0.482	0.204	8.42e-57	Neuroblastoma cells	RANBP1
GRK3	2.29e-61	0.544691	0.339	0.102	8.67e-57	Neuroblastoma cells	GRK3
SMC3	2.81e-61	0.578286	0.547	0.254	1.07e-56	Neuroblastoma cells	SMC3
MZT2B	2.84e-61	0.618333	0.583	0.3	1.08e-56	Neuroblastoma cells	MZT2B
LRRC59	3.1e-61	0.543434	0.415	0.152	1.18e-56	Neuroblastoma cells	LRRC59
SPAG9	4.03e-61	0.723994	0.647	0.351	1.53e-56	Neuroblastoma cells	SPAG9
NOP56	4.38e-61	0.836461	0.682	0.418	1.66e-56	Neuroblastoma cells	NOP56
WASF1	4.91e-61	0.523325	0.376	0.124	1.86e-56	Neuroblastoma cells	WASF1
CASD1	6.15e-61	0.524617	0.322	0.092	2.33e-56	Neuroblastoma cells	CASD1
ARPC1A	8.4e-61	0.548431	0.429	0.166	3.19e-56	Neuroblastoma cells	ARPC1A
MTND4P24	1.29e-60	1.31615	0.578	0.321	4.87e-56	Neuroblastoma cells	MTND4P24
ZNF738	1.7e-60	0.409841	0.253	0.054	6.45e-56	Neuroblastoma cells	ZNF738
MRFAP1L1	2.62e-60	0.588933	0.461	0.185	9.93e-56	Neuroblastoma cells	MRFAP1L1
GPRASP1	2.69e-60	0.444061	0.298	0.078	1.02e-55	Neuroblastoma cells	GPRASP1
MCC	4.41e-60	0.613164	0.412	0.154	1.67e-55	Neuroblastoma cells	MCC
SSRP1	4.42e-60	0.51877	0.435	0.167	1.67e-55	Neuroblastoma cells	SSRP1
SLC35B1	5.36e-60	0.581633	0.419	0.156	2.03e-55	Neuroblastoma cells	SLC35B1
PALM	2.04e-59	0.442272	0.39	0.133	7.75e-55	Neuroblastoma cells	PALM
ATP5G1	2.6e-59	0.57099	0.411	0.153	9.84e-55	Neuroblastoma cells	ATP5G1
NKIRAS2	3.26e-59	0.498242	0.36	0.116	1.24e-54	Neuroblastoma cells	NKIRAS2
LDOC1L	3.84e-59	0.415678	0.285	0.072	1.46e-54	Neuroblastoma cells	LDOC1L
PPP2R5E	4.03e-59	0.666349	0.567	0.283	1.53e-54	Neuroblastoma cells	PPP2R5E
ATP5G3	4.22e-59	0.690608	0.581	0.296	1.6e-54	Neuroblastoma cells	ATP5G3
DGKE	6.12e-59	0.668447	0.311	0.091	2.32e-54	Neuroblastoma cells	DGKE
CEP95	6.66e-59	0.518069	0.429	0.16	2.53e-54	Neuroblastoma cells	CEP95
PSMB7	8.35e-59	0.551994	0.542	0.26	3.16e-54	Neuroblastoma cells	PSMB7
WDR45B	2.23e-58	0.56206	0.494	0.213	8.47e-54	Neuroblastoma cells	WDR45B
FHOD3	3.1e-58	0.362133	0.25	0.054	1.18e-53	Neuroblastoma cells	FHOD3
CTXN1	3.75e-58	0.470759	0.324	0.097	1.42e-53	Neuroblastoma cells	CTXN1
PANK3	3.93e-58	0.518699	0.44	0.173	1.49e-53	Neuroblastoma cells	PANK3
ATXN10	4.08e-58	0.535963	0.434	0.173	1.55e-53	Neuroblastoma cells	ATXN10
STX2	4.1e-58	0.47995	0.325	0.099	1.56e-53	Neuroblastoma cells	STX2
SMARCE1	5.16e-58	0.585263	0.541	0.257	1.96e-53	Neuroblastoma cells	SMARCE1
NDUFB9	5.73e-58	0.613926	0.533	0.248	2.17e-53	Neuroblastoma cells	NDUFB9
RP11-498C9.15	6.58e-58	0.494911	0.297	0.081	2.49e-53	Neuroblastoma cells	RP11-498C9.15
SLC26A11	6.92e-58	0.466061	0.274	0.069	2.62e-53	Neuroblastoma cells	SLC26A11
MT-ND4	1.74e-57	1.04428	0.872	0.782	6.61e-53	Neuroblastoma cells	MT-ND4
MTND1P23	2.04e-57	0.776451	0.72	0.476	7.73e-53	Neuroblastoma cells	MTND1P23
CLASP2	2.81e-57	0.536626	0.496	0.216	1.07e-52	Neuroblastoma cells	CLASP2
SMARCA1	3.38e-57	0.527474	0.354	0.117	1.28e-52	Neuroblastoma cells	SMARCA1
QSER1	3.38e-57	0.523711	0.374	0.133	1.28e-52	Neuroblastoma cells	QSER1
MDH2	4.45e-57	0.509211	0.451	0.186	1.69e-52	Neuroblastoma cells	MDH2
PSMB5	5.59e-57	0.482677	0.401	0.15	2.12e-52	Neuroblastoma cells	PSMB5
MCM2	1.07e-56	0.383505	0.299	0.083	4.06e-52	Neuroblastoma cells	MCM2
GLCCI1	1.12e-56	0.714063	0.487	0.211	4.24e-52	Neuroblastoma cells	GLCCI1
OTUB1	1.33e-56	0.611747	0.411	0.16	5.06e-52	Neuroblastoma cells	OTUB1
PRKAR1A	2e-56	0.668392	0.763	0.533	7.58e-52	Neuroblastoma cells	PRKAR1A
VBP1	2.37e-56	0.509034	0.399	0.148	9e-52	Neuroblastoma cells	VBP1
MVP	2.72e-56	0.431786	0.268	0.067	1.03e-51	Neuroblastoma cells	MVP
DENR	3.01e-56	0.543782	0.475	0.2	1.14e-51	Neuroblastoma cells	DENR
MYO1B	3.61e-56	0.413381	0.331	0.101	1.37e-51	Neuroblastoma cells	MYO1B
NRP2	4.05e-56	0.643788	0.444	0.18	1.54e-51	Neuroblastoma cells	NRP2
MYH10	4.46e-56	0.464337	0.424	0.164	1.69e-51	Neuroblastoma cells	MYH10
ZNF195	4.78e-56	0.532931	0.345	0.111	1.81e-51	Neuroblastoma cells	ZNF195
MED13	5.3e-56	0.734473	0.684	0.428	2.01e-51	Neuroblastoma cells	MED13
SCRN1	5.56e-56	0.59192	0.377	0.138	2.11e-51	Neuroblastoma cells	SCRN1
SPIN1	7.33e-56	0.536963	0.466	0.198	2.78e-51	Neuroblastoma cells	SPIN1
RAE1	8.11e-56	0.427628	0.334	0.106	3.08e-51	Neuroblastoma cells	RAE1
UTP18	9.04e-56	0.470886	0.439	0.173	3.43e-51	Neuroblastoma cells	UTP18
PSMC5	9.46e-56	0.524954	0.478	0.209	3.59e-51	Neuroblastoma cells	PSMC5
RCN2	9.5e-56	0.493492	0.44	0.178	3.6e-51	Neuroblastoma cells	RCN2
WASL	9.9e-56	0.509222	0.385	0.141	3.75e-51	Neuroblastoma cells	WASL
ZNF91	1.63e-55	0.508352	0.393	0.145	6.17e-51	Neuroblastoma cells	ZNF91
COG1	1.79e-55	0.481328	0.355	0.119	6.78e-51	Neuroblastoma cells	COG1
TSG101	2.86e-55	0.497305	0.388	0.142	1.08e-50	Neuroblastoma cells	TSG101
BOD1	3.33e-55	0.485116	0.309	0.092	1.26e-50	Neuroblastoma cells	BOD1
COX7A2	3.43e-55	0.619494	0.646	0.371	1.3e-50	Neuroblastoma cells	COX7A2
FAR1	5.6e-55	0.592797	0.472	0.207	2.12e-50	Neuroblastoma cells	FAR1
PTMS	5.62e-55	0.542313	0.701	0.433	2.13e-50	Neuroblastoma cells	PTMS
MRPL42	6.22e-55	0.484962	0.448	0.18	2.36e-50	Neuroblastoma cells	MRPL42
AGAP3	6.52e-55	0.453995	0.315	0.097	2.47e-50	Neuroblastoma cells	AGAP3
KHDRBS3	9.42e-55	0.4863	0.444	0.171	3.57e-50	Neuroblastoma cells	KHDRBS3
SUDS3	9.82e-55	0.473112	0.303	0.09	3.72e-50	Neuroblastoma cells	SUDS3
MRPL21	1.32e-54	0.47162	0.326	0.104	4.99e-50	Neuroblastoma cells	MRPL21
PGAP1	1.95e-54	0.396152	0.42	0.159	7.39e-50	Neuroblastoma cells	PGAP1
MYL6B	2.34e-54	0.374859	0.295	0.085	8.89e-50	Neuroblastoma cells	MYL6B
TIMM21	2.63e-54	0.44308	0.285	0.078	9.96e-50	Neuroblastoma cells	TIMM21
SUPT4H1	2.68e-54	0.481486	0.507	0.231	1.02e-49	Neuroblastoma cells	SUPT4H1
DDB1	3.03e-54	0.56028	0.548	0.272	1.15e-49	Neuroblastoma cells	DDB1
SNHG16	3.56e-54	0.629955	0.712	0.457	1.35e-49	Neuroblastoma cells	SNHG16
CNOT7	4.64e-54	0.471755	0.568	0.272	1.76e-49	Neuroblastoma cells	CNOT7
RBM28	6.52e-54	0.393299	0.309	0.093	2.47e-49	Neuroblastoma cells	RBM28
ACLY	6.97e-54	0.615161	0.509	0.244	2.64e-49	Neuroblastoma cells	ACLY
MRPS7	7.77e-54	0.405303	0.328	0.104	2.95e-49	Neuroblastoma cells	MRPS7
MDH1	8.51e-54	0.568845	0.473	0.208	3.23e-49	Neuroblastoma cells	MDH1
COA3	9.16e-54	0.388533	0.318	0.099	3.48e-49	Neuroblastoma cells	COA3
CDK5R1	1.22e-53	0.469879	0.38	0.136	4.62e-49	Neuroblastoma cells	CDK5R1
PPM1D	1.44e-53	0.630619	0.485	0.217	5.48e-49	Neuroblastoma cells	PPM1D
HNRNPR	1.54e-53	0.52804	0.621	0.337	5.82e-49	Neuroblastoma cells	HNRNPR
CSNK1E	1.87e-53	0.450357	0.503	0.228	7.1e-49	Neuroblastoma cells	CSNK1E
KIAA0930	1.99e-53	0.47965	0.346	0.116	7.55e-49	Neuroblastoma cells	KIAA0930
NEDD4L	2.37e-53	0.417471	0.257	0.065	8.98e-49	Neuroblastoma cells	NEDD4L
EXOC7	2.38e-53	0.551821	0.426	0.174	9.03e-49	Neuroblastoma cells	EXOC7
SSTR2	2.56e-53	0.906778	0.295	0.09	9.69e-49	Neuroblastoma cells	SSTR2
GOT2	2.57e-53	0.359921	0.288	0.081	9.73e-49	Neuroblastoma cells	GOT2
SMAD5	3.15e-53	0.477595	0.403	0.156	1.2e-48	Neuroblastoma cells	SMAD5
ST7	4.87e-53	0.45977	0.252	0.064	1.85e-48	Neuroblastoma cells	ST7
SNRPB2	5.49e-53	0.565621	0.569	0.292	2.08e-48	Neuroblastoma cells	SNRPB2
UBN2	6.03e-53	0.481682	0.36	0.127	2.29e-48	Neuroblastoma cells	UBN2
DMXL2	9.34e-53	0.367102	0.266	0.069	3.54e-48	Neuroblastoma cells	DMXL2
LNPK	1.02e-52	0.400273	0.312	0.096	3.86e-48	Neuroblastoma cells	LNPK
CTTN	1.19e-52	0.444234	0.349	0.119	4.52e-48	Neuroblastoma cells	CTTN
PJA1	1.38e-52	0.420821	0.303	0.092	5.25e-48	Neuroblastoma cells	PJA1
CCT2	1.4e-52	0.557092	0.745	0.488	5.3e-48	Neuroblastoma cells	CCT2
LCOR	1.46e-52	0.470772	0.563	0.279	5.52e-48	Neuroblastoma cells	LCOR
ATP5J2	2.17e-52	0.544277	0.596	0.32	8.23e-48	Neuroblastoma cells	ATP5J2
PAFAH1B1	2.22e-52	0.531478	0.636	0.354	8.42e-48	Neuroblastoma cells	PAFAH1B1
BRI3	2.7e-52	0.54154	0.537	0.258	1.02e-47	Neuroblastoma cells	BRI3
PGRMC1	2.74e-52	0.453889	0.552	0.265	1.04e-47	Neuroblastoma cells	PGRMC1
SUMO1	3.26e-52	0.560085	0.508	0.241	1.23e-47	Neuroblastoma cells	SUMO1
SLC39A6	3.45e-52	0.506006	0.41	0.161	1.31e-47	Neuroblastoma cells	SLC39A6
HDAC2	5.22e-52	0.595371	0.583	0.328	1.98e-47	Neuroblastoma cells	HDAC2
MTF2	8.87e-52	0.44297	0.497	0.225	3.37e-47	Neuroblastoma cells	MTF2
CKAP5	1.1e-51	0.478585	0.378	0.139	4.18e-47	Neuroblastoma cells	CKAP5
FBXO21	1.15e-51	0.469596	0.371	0.134	4.35e-47	Neuroblastoma cells	FBXO21
ATXN2	1.47e-51	0.587133	0.522	0.253	5.58e-47	Neuroblastoma cells	ATXN2
CSE1L	1.91e-51	0.450325	0.465	0.204	7.22e-47	Neuroblastoma cells	CSE1L
MAGEF1	3.92e-51	0.40421	0.317	0.102	1.49e-46	Neuroblastoma cells	MAGEF1
MCM4	4.51e-51	0.393813	0.276	0.077	1.71e-46	Neuroblastoma cells	MCM4
SLC2A11	4.52e-51	0.69139	0.714	0.485	1.71e-46	Neuroblastoma cells	SLC2A11
FADS2	8.32e-51	0.406492	0.329	0.108	3.16e-46	Neuroblastoma cells	FADS2
CD200	9.35e-51	0.392981	0.357	0.124	3.55e-46	Neuroblastoma cells	CD200
ZNF462	1.64e-50	0.475754	0.365	0.137	6.23e-46	Neuroblastoma cells	ZNF462
TMEM97	1.71e-50	0.428228	0.32	0.106	6.49e-46	Neuroblastoma cells	TMEM97
CENPX	1.82e-50	0.405169	0.315	0.102	6.88e-46	Neuroblastoma cells	CENPX
DTD1	2.35e-50	0.401628	0.335	0.114	8.93e-46	Neuroblastoma cells	DTD1
MAPKAPK5	2.44e-50	0.373888	0.339	0.117	9.25e-46	Neuroblastoma cells	MAPKAPK5
TSPYL5	2.48e-50	0.36989	0.252	0.067	9.39e-46	Neuroblastoma cells	TSPYL5
RBM4B	2.61e-50	0.4267	0.259	0.07	9.89e-46	Neuroblastoma cells	RBM4B
DCTN5	2.87e-50	0.411757	0.333	0.113	1.09e-45	Neuroblastoma cells	DCTN5
NUP205	3.85e-50	0.356294	0.356	0.125	1.46e-45	Neuroblastoma cells	NUP205
SUCLA2	5.42e-50	0.387422	0.257	0.069	2.06e-45	Neuroblastoma cells	SUCLA2
ADNP	5.69e-50	0.600987	0.607	0.342	2.16e-45	Neuroblastoma cells	ADNP
UBE2V2	5.95e-50	0.431596	0.377	0.141	2.26e-45	Neuroblastoma cells	UBE2V2
HIC2	6.74e-50	0.41548	0.295	0.089	2.56e-45	Neuroblastoma cells	HIC2
FAM213A	7.38e-50	0.449541	0.392	0.153	2.8e-45	Neuroblastoma cells	FAM213A
UBTF	1.19e-49	0.480373	0.387	0.149	4.53e-45	Neuroblastoma cells	UBTF
SBF2	1.77e-49	0.403957	0.343	0.121	6.72e-45	Neuroblastoma cells	SBF2
ORC4	2.23e-49	0.442651	0.336	0.116	8.45e-45	Neuroblastoma cells	ORC4
HDAC5	2.49e-49	0.575764	0.42	0.179	9.43e-45	Neuroblastoma cells	HDAC5
DLD	2.61e-49	0.506464	0.373	0.143	9.89e-45	Neuroblastoma cells	DLD
NDUFAB1	3.08e-49	0.555574	0.435	0.187	1.17e-44	Neuroblastoma cells	NDUFAB1
FAM217B	3.38e-49	0.426127	0.293	0.089	1.28e-44	Neuroblastoma cells	FAM217B
TIMP2	3.96e-49	0.609227	0.698	0.433	1.5e-44	Neuroblastoma cells	TIMP2
ATP6V1G1	4.41e-49	0.577144	0.601	0.333	1.67e-44	Neuroblastoma cells	ATP6V1G1
CSNK1E	4.53e-49	0.435885	0.396	0.16	1.72e-44	Neuroblastoma cells	CSNK1E
NOL11	4.67e-49	0.519078	0.436	0.186	1.77e-44	Neuroblastoma cells	NOL11
HNRNPA3	5.41e-49	0.578026	0.763	0.523	2.05e-44	Neuroblastoma cells	HNRNPA3
GPATCH8	6.06e-49	0.591068	0.487	0.234	2.3e-44	Neuroblastoma cells	GPATCH8
C16orf45	6.39e-49	0.451718	0.301	0.098	2.42e-44	Neuroblastoma cells	C16orf45
TEAD1	8.51e-49	0.469118	0.42	0.174	3.23e-44	Neuroblastoma cells	TEAD1
ZNF292	9.23e-49	0.529883	0.57	0.299	3.5e-44	Neuroblastoma cells	ZNF292
OLFM1	9.95e-49	0.530998	0.319	0.108	3.77e-44	Neuroblastoma cells	OLFM1
PARP1	1.06e-48	0.432511	0.463	0.205	4e-44	Neuroblastoma cells	PARP1
ZNF24	1.25e-48	0.543092	0.545	0.283	4.73e-44	Neuroblastoma cells	ZNF24
CCT3	1.44e-48	0.539237	0.591	0.33	5.46e-44	Neuroblastoma cells	CCT3
YWHAQ	1.62e-48	0.594752	0.747	0.535	6.13e-44	Neuroblastoma cells	YWHAQ
PREPL	1.71e-48	0.46442	0.379	0.147	6.47e-44	Neuroblastoma cells	PREPL
IP6K2	1.78e-48	0.5036	0.473	0.218	6.74e-44	Neuroblastoma cells	IP6K2
TMEM33	1.95e-48	0.397221	0.44	0.187	7.39e-44	Neuroblastoma cells	TMEM33
KCTD2	2.26e-48	0.369674	0.279	0.083	8.55e-44	Neuroblastoma cells	KCTD2
CNOT4	2.46e-48	0.520541	0.408	0.171	9.34e-44	Neuroblastoma cells	CNOT4
FAM104A	2.7e-48	0.446174	0.317	0.107	1.03e-43	Neuroblastoma cells	FAM104A
SMARCC1	2.78e-48	0.435845	0.47	0.212	1.05e-43	Neuroblastoma cells	SMARCC1
SOCS7	3.26e-48	0.393706	0.275	0.082	1.24e-43	Neuroblastoma cells	SOCS7
ERH	3.38e-48	0.468711	0.544	0.285	1.28e-43	Neuroblastoma cells	ERH
PDAP1	4.54e-48	0.443415	0.394	0.16	1.72e-43	Neuroblastoma cells	PDAP1
MPHOSPH9	4.87e-48	0.401142	0.353	0.127	1.85e-43	Neuroblastoma cells	MPHOSPH9
HGS	7.12e-48	0.391374	0.388	0.155	2.7e-43	Neuroblastoma cells	HGS
PRPSAP2	7.75e-48	0.312224	0.268	0.076	2.94e-43	Neuroblastoma cells	PRPSAP2
MKRN1	8.52e-48	0.499363	0.614	0.354	3.23e-43	Neuroblastoma cells	MKRN1
TMEM132A	9.29e-48	0.414092	0.343	0.126	3.52e-43	Neuroblastoma cells	TMEM132A
SFXN1	9.44e-48	0.366069	0.313	0.102	3.58e-43	Neuroblastoma cells	SFXN1
ALYREF	1.09e-47	0.32304	0.291	0.09	4.12e-43	Neuroblastoma cells	ALYREF
ARL16	1.21e-47	0.408728	0.293	0.093	4.58e-43	Neuroblastoma cells	ARL16
NDUFS3	1.22e-47	0.364359	0.343	0.126	4.63e-43	Neuroblastoma cells	NDUFS3
STRAP	1.8e-47	0.591479	0.553	0.295	6.83e-43	Neuroblastoma cells	STRAP
IRF2BPL	2.72e-47	0.52459	0.492	0.237	1.03e-42	Neuroblastoma cells	IRF2BPL
GLRX5	3.9e-47	0.37844	0.423	0.177	1.48e-42	Neuroblastoma cells	GLRX5
NELFCD	5.49e-47	0.388243	0.407	0.166	2.08e-42	Neuroblastoma cells	NELFCD
CELF1	5.63e-47	0.552656	0.636	0.368	2.14e-42	Neuroblastoma cells	CELF1
CCP110	6.68e-47	0.407208	0.27	0.08	2.53e-42	Neuroblastoma cells	CCP110
HTATSF1	9.11e-47	0.440802	0.399	0.162	3.45e-42	Neuroblastoma cells	HTATSF1
CUX1	1.01e-46	0.50604	0.534	0.273	3.83e-42	Neuroblastoma cells	CUX1
COMMD9	1.08e-46	0.420017	0.299	0.099	4.1e-42	Neuroblastoma cells	COMMD9
COX6C	1.14e-46	0.577571	0.688	0.421	4.33e-42	Neuroblastoma cells	COX6C
TWIST1	2.17e-46	0.640978	0.254	0.076	8.22e-42	Neuroblastoma cells	TWIST1
DCHS1	2.53e-46	0.35455	0.251	0.071	9.59e-42	Neuroblastoma cells	DCHS1
MTPN	2.65e-46	0.569527	0.609	0.345	1.01e-41	Neuroblastoma cells	MTPN
CCT7	3.11e-46	0.478464	0.495	0.244	1.18e-41	Neuroblastoma cells	CCT7
HMGCR	3.41e-46	0.471088	0.327	0.119	1.3e-41	Neuroblastoma cells	HMGCR
ZNF271P	3.48e-46	0.525729	0.376	0.153	1.32e-41	Neuroblastoma cells	ZNF271P
B4GALNT4	3.89e-46	0.296966	0.26	0.074	1.47e-41	Neuroblastoma cells	B4GALNT4
CANT1	4.17e-46	0.36147	0.272	0.082	1.58e-41	Neuroblastoma cells	CANT1
MAZ	4.65e-46	0.4441	0.523	0.269	1.76e-41	Neuroblastoma cells	MAZ
SRSF1	4.86e-46	0.524458	0.548	0.289	1.84e-41	Neuroblastoma cells	SRSF1
PPP2R2B	4.89e-46	0.359523	0.254	0.071	1.86e-41	Neuroblastoma cells	PPP2R2B
SLIRP	6.76e-46	0.462413	0.419	0.185	2.56e-41	Neuroblastoma cells	SLIRP
PIK3C3	7.3e-46	0.42837	0.414	0.174	2.77e-41	Neuroblastoma cells	PIK3C3
ZNF428	1.03e-45	0.341323	0.286	0.092	3.89e-41	Neuroblastoma cells	ZNF428
NUDT21	1.18e-45	0.474596	0.452	0.204	4.49e-41	Neuroblastoma cells	NUDT21
SVBP	1.3e-45	0.394287	0.287	0.093	4.91e-41	Neuroblastoma cells	SVBP
CASP2	1.4e-45	0.404949	0.391	0.16	5.32e-41	Neuroblastoma cells	CASP2
LMTK2	1.64e-45	0.417153	0.253	0.073	6.21e-41	Neuroblastoma cells	LMTK2
DDX51	1.67e-45	0.3479	0.289	0.093	6.32e-41	Neuroblastoma cells	DDX51
RAB3IP	1.91e-45	0.50544	0.314	0.11	7.24e-41	Neuroblastoma cells	RAB3IP
NABP2	2.04e-45	0.381148	0.301	0.102	7.73e-41	Neuroblastoma cells	NABP2
ALDH2	2.55e-45	0.419886	0.335	0.125	9.68e-41	Neuroblastoma cells	ALDH2
CEP170	2.95e-45	0.516088	0.473	0.23	1.12e-40	Neuroblastoma cells	CEP170
RAD23B	3.12e-45	0.524402	0.533	0.281	1.18e-40	Neuroblastoma cells	RAD23B
NORAD	3.53e-45	0.581606	0.683	0.445	1.34e-40	Neuroblastoma cells	NORAD
UBE3A	3.72e-45	0.540253	0.629	0.371	1.41e-40	Neuroblastoma cells	UBE3A
FASN	3.95e-45	0.448793	0.46	0.217	1.5e-40	Neuroblastoma cells	FASN
HMGB2	3.99e-45	0.629443	0.466	0.219	1.51e-40	Neuroblastoma cells	HMGB2
ACOT7	4.51e-45	0.347408	0.332	0.121	1.71e-40	Neuroblastoma cells	ACOT7
IPO9	4.72e-45	0.411944	0.475	0.224	1.79e-40	Neuroblastoma cells	IPO9
C22orf39	4.86e-45	0.376073	0.284	0.091	1.84e-40	Neuroblastoma cells	C22orf39
METAP2	4.92e-45	0.46097	0.532	0.278	1.86e-40	Neuroblastoma cells	METAP2
ZNF84	5.2e-45	0.406307	0.308	0.108	1.97e-40	Neuroblastoma cells	ZNF84
ATP2A2	5.75e-45	0.537593	0.673	0.428	2.18e-40	Neuroblastoma cells	ATP2A2
CCDC43	6.2e-45	0.402609	0.269	0.083	2.35e-40	Neuroblastoma cells	CCDC43
WDR82	6.31e-45	0.514931	0.627	0.376	2.39e-40	Neuroblastoma cells	WDR82
MT-ND4L	7.53e-45	0.758804	0.949	0.924	2.85e-40	Neuroblastoma cells	MT-ND4L
VPS35	7.86e-45	0.438781	0.516	0.26	2.98e-40	Neuroblastoma cells	VPS35
MEX3B	8.35e-45	0.381701	0.324	0.115	3.17e-40	Neuroblastoma cells	MEX3B
PTGES3L-AARSD1	8.68e-45	0.404917	0.278	0.088	3.29e-40	Neuroblastoma cells	PTGES3L-AARSD1
CLSTN3	9.65e-45	0.469353	0.289	0.096	3.66e-40	Neuroblastoma cells	CLSTN3
PSMA7	9.95e-45	0.527451	0.682	0.422	3.78e-40	Neuroblastoma cells	PSMA7
NAA25	1.01e-44	0.45299	0.348	0.133	3.84e-40	Neuroblastoma cells	NAA25
PBRM1	1.14e-44	0.455564	0.525	0.271	4.33e-40	Neuroblastoma cells	PBRM1
SRPK1	1.23e-44	0.37205	0.318	0.112	4.66e-40	Neuroblastoma cells	SRPK1
C4orf48	1.6e-44	0.311792	0.257	0.076	6.06e-40	Neuroblastoma cells	C4orf48
MAGED1	1.7e-44	0.4206	0.466	0.22	6.45e-40	Neuroblastoma cells	MAGED1
PRPF19	1.81e-44	0.315302	0.28	0.089	6.85e-40	Neuroblastoma cells	PRPF19
PHAX	2.04e-44	0.312816	0.3	0.1	7.75e-40	Neuroblastoma cells	PHAX
SRP9	2.27e-44	0.520289	0.677	0.43	8.63e-40	Neuroblastoma cells	SRP9
NDUFA4L2	2.36e-44	0.457346	0.256	0.077	8.96e-40	Neuroblastoma cells	NDUFA4L2
MSH2	2.87e-44	0.361315	0.292	0.097	1.09e-39	Neuroblastoma cells	MSH2
SNX4	2.91e-44	0.33969	0.293	0.099	1.1e-39	Neuroblastoma cells	SNX4
SQLE	3.78e-44	0.455614	0.268	0.085	1.43e-39	Neuroblastoma cells	SQLE
CSNK2A1	3.86e-44	0.479587	0.408	0.178	1.46e-39	Neuroblastoma cells	CSNK2A1
SMC2	4.05e-44	0.408721	0.282	0.091	1.54e-39	Neuroblastoma cells	SMC2
TTLL7	4.65e-44	0.332116	0.253	0.073	1.76e-39	Neuroblastoma cells	TTLL7
BUD31	4.87e-44	0.504856	0.496	0.251	1.85e-39	Neuroblastoma cells	BUD31
UQCR10	5.25e-44	0.433369	0.392	0.165	1.99e-39	Neuroblastoma cells	UQCR10
GGH	6.03e-44	0.327215	0.26	0.079	2.29e-39	Neuroblastoma cells	GGH
NCOA6	6.59e-44	0.406417	0.4	0.171	2.5e-39	Neuroblastoma cells	NCOA6
SMARCC2	6.99e-44	0.450785	0.397	0.17	2.65e-39	Neuroblastoma cells	SMARCC2
UBE2E3	9.34e-44	0.435882	0.439	0.203	3.54e-39	Neuroblastoma cells	UBE2E3
TMPO	9.95e-44	0.513393	0.517	0.267	3.77e-39	Neuroblastoma cells	TMPO
ZNF532	1.04e-43	0.32907	0.311	0.111	3.96e-39	Neuroblastoma cells	ZNF532
PSIP1	1.16e-43	0.452139	0.543	0.281	4.39e-39	Neuroblastoma cells	PSIP1
VEZT	1.4e-43	0.413343	0.421	0.188	5.29e-39	Neuroblastoma cells	VEZT
CBX3	1.86e-43	0.4828	0.663	0.425	7.04e-39	Neuroblastoma cells	CBX3
PCNX4	3.23e-43	0.416737	0.463	0.215	1.22e-38	Neuroblastoma cells	PCNX4
DYNC1LI2	4.28e-43	0.438409	0.507	0.259	1.62e-38	Neuroblastoma cells	DYNC1LI2
NECAP1	4.51e-43	0.343637	0.337	0.125	1.71e-38	Neuroblastoma cells	NECAP1
HELLS	5.3e-43	0.289704	0.301	0.104	2.01e-38	Neuroblastoma cells	HELLS
SUMO2	6.55e-43	0.459461	0.46	0.221	2.49e-38	Neuroblastoma cells	SUMO2
ACVR2A	6.97e-43	0.338531	0.303	0.106	2.64e-38	Neuroblastoma cells	ACVR2A
NDUFA9	7.39e-43	0.358424	0.263	0.084	2.8e-38	Neuroblastoma cells	NDUFA9
SNRPC	9.03e-43	0.391331	0.374	0.155	3.43e-38	Neuroblastoma cells	SNRPC
GOSR2	9.41e-43	0.417495	0.274	0.091	3.57e-38	Neuroblastoma cells	GOSR2
PIP4K2B	1.11e-42	0.456829	0.444	0.207	4.21e-38	Neuroblastoma cells	PIP4K2B
MCRIP1	1.34e-42	0.373864	0.331	0.127	5.08e-38	Neuroblastoma cells	MCRIP1
VKORC1L1	1.5e-42	0.350434	0.311	0.111	5.67e-38	Neuroblastoma cells	VKORC1L1
PTOV1	1.55e-42	0.351208	0.446	0.208	5.89e-38	Neuroblastoma cells	PTOV1
TERF2IP1	2.3e-42	0.459761	0.736	0.509	8.73e-38	Neuroblastoma cells	TERF2IP
HELZ	2.5e-42	0.528115	0.523	0.28	9.49e-38	Neuroblastoma cells	HELZ
BANF1	2.56e-42	0.480645	0.542	0.292	9.71e-38	Neuroblastoma cells	BANF1
ACP1	2.78e-42	0.464748	0.412	0.186	1.05e-37	Neuroblastoma cells	ACP1
PIANP	3.52e-42	0.445311	0.271	0.091	1.33e-37	Neuroblastoma cells	PIANP
FSCN3	3.84e-42	0.413545	0.378	0.162	1.45e-37	Neuroblastoma cells	FSCN3
PCBP2	4.09e-42	0.528613	0.798	0.608	1.55e-37	Neuroblastoma cells	PCBP2
PARP6	7.36e-42	0.324229	0.377	0.156	2.79e-37	Neuroblastoma cells	PARP6
TMEM14A	8.84e-42	0.329837	0.25	0.077	3.35e-37	Neuroblastoma cells	TMEM14A
RNMT	9.3e-42	0.463989	0.407	0.18	3.53e-37	Neuroblastoma cells	RNMT
STIP1	1.17e-41	0.522305	0.532	0.286	4.42e-37	Neuroblastoma cells	STIP1
HLTF	1.39e-41	0.371198	0.26	0.083	5.27e-37	Neuroblastoma cells	HLTF
ARPP19	1.5e-41	0.466502	0.613	0.36	5.71e-37	Neuroblastoma cells	ARPP19
PTPN11	2.02e-41	0.455188	0.422	0.195	7.66e-37	Neuroblastoma cells	PTPN11
PHF14	2.27e-41	0.382098	0.381	0.16	8.61e-37	Neuroblastoma cells	PHF14
TYMS	2.31e-41	0.494371	0.282	0.098	8.75e-37	Neuroblastoma cells	TYMS
RP11-147L13.11	2.42e-41	0.398912	0.285	0.099	9.18e-37	Neuroblastoma cells	RP11-147L13.11
SPAST	3.23e-41	0.429838	0.313	0.117	1.22e-36	Neuroblastoma cells	SPAST
TGFBR1	3.31e-41	0.395366	0.405	0.179	1.26e-36	Neuroblastoma cells	TGFBR1
SGPL1	3.42e-41	0.383588	0.301	0.109	1.3e-36	Neuroblastoma cells	SGPL1
POU2F1	3.63e-41	0.450536	0.41	0.184	1.38e-36	Neuroblastoma cells	POU2F1
ANKLE2	3.81e-41	0.412992	0.444	0.212	1.44e-36	Neuroblastoma cells	ANKLE2
TNRC6A	5.43e-41	0.451305	0.545	0.302	2.06e-36	Neuroblastoma cells	TNRC6A
CCT5	5.6e-41	0.495886	0.597	0.352	2.12e-36	Neuroblastoma cells	CCT5
C11orf95	6.25e-41	0.291766	0.277	0.093	2.37e-36	Neuroblastoma cells	C11orf95
FHL1	6.87e-41	0.370491	0.361	0.148	2.61e-36	Neuroblastoma cells	FHL1
PSMC2	7.57e-41	0.371151	0.441	0.211	2.87e-36	Neuroblastoma cells	PSMC2
ARHGAP35	8.06e-41	0.391926	0.373	0.156	3.06e-36	Neuroblastoma cells	ARHGAP35
SNRPE	8.13e-41	0.513992	0.453	0.225	3.08e-36	Neuroblastoma cells	SNRPE
MAPRE2	9.6e-41	0.603811	0.631	0.399	3.64e-36	Neuroblastoma cells	MAPRE2
RRM1	1.02e-40	0.427	0.384	0.164	3.88e-36	Neuroblastoma cells	RRM1
HN1L	1.17e-40	0.374815	0.258	0.083	4.44e-36	Neuroblastoma cells	HN1L
ARC	1.38e-40	0.402544	0.415	0.183	5.21e-36	Neuroblastoma cells	ARC
BAZ1B	1.4e-40	0.440804	0.479	0.238	5.29e-36	Neuroblastoma cells	BAZ1B
SPATS2	1.42e-40	0.349245	0.327	0.128	5.4e-36	Neuroblastoma cells	SPATS2
NDUFAF8	1.62e-40	0.343261	0.273	0.093	6.16e-36	Neuroblastoma cells	NDUFAF8
SLC38A11	1.73e-40	0.367447	0.674	0.371	6.55e-36	Neuroblastoma cells	SLC38A1
LSM3	1.99e-40	0.41582	0.398	0.181	7.53e-36	Neuroblastoma cells	LSM3
PHIP	2.35e-40	0.459933	0.659	0.4	8.92e-36	Neuroblastoma cells	PHIP
POLE	2.92e-40	0.322928	0.255	0.08	1.11e-35	Neuroblastoma cells	POLE
CHTOP	3.45e-40	0.469443	0.418	0.193	1.31e-35	Neuroblastoma cells	CHTOP
FEM1B	3.78e-40	0.465625	0.427	0.199	1.43e-35	Neuroblastoma cells	FEM1B
MRPL10	4.08e-40	0.395782	0.282	0.099	1.55e-35	Neuroblastoma cells	MRPL10
KMT2C	5.67e-40	0.612725	0.618	0.394	2.15e-35	Neuroblastoma cells	KMT2C
SESTD1	5.74e-40	0.346618	0.352	0.145	2.18e-35	Neuroblastoma cells	SESTD1
MAP3K12	7.21e-40	0.420218	0.55	0.31	2.73e-35	Neuroblastoma cells	MAP3K12
PSMC6	9.65e-40	0.423392	0.46	0.224	3.66e-35	Neuroblastoma cells	PSMC6
PAICS	1.13e-39	0.459342	0.33	0.13	4.28e-35	Neuroblastoma cells	PAICS
TEX2	1.25e-39	0.411977	0.263	0.089	4.73e-35	Neuroblastoma cells	TEX2
NDUFB2	1.27e-39	0.492481	0.506	0.273	4.82e-35	Neuroblastoma cells	NDUFB2
SND1	1.31e-39	0.361172	0.419	0.191	4.99e-35	Neuroblastoma cells	SND1
CMAS	1.53e-39	0.334892	0.297	0.108	5.78e-35	Neuroblastoma cells	CMAS
PRELID3B	1.66e-39	0.436206	0.375	0.164	6.3e-35	Neuroblastoma cells	PRELID3B
UBFD1	1.85e-39	0.318297	0.291	0.105	7.01e-35	Neuroblastoma cells	UBFD1
PPP1CC	2.47e-39	0.521879	0.668	0.42	9.38e-35	Neuroblastoma cells	PPP1CC
LIN7C	2.92e-39	0.408771	0.369	0.158	1.11e-34	Neuroblastoma cells	LIN7C
ZNF33A	3.51e-39	0.298031	0.288	0.102	1.33e-34	Neuroblastoma cells	ZNF33A
DICER1	3.52e-39	0.417274	0.463	0.235	1.33e-34	Neuroblastoma cells	DICER1
ZNF431	4.18e-39	0.336893	0.326	0.126	1.59e-34	Neuroblastoma cells	ZNF431
AKAP1	4.44e-39	0.387104	0.301	0.111	1.68e-34	Neuroblastoma cells	AKAP1
DCTN4	4.62e-39	0.353877	0.342	0.139	1.75e-34	Neuroblastoma cells	DCTN4
PPP1R14B	5.11e-39	0.351277	0.287	0.104	1.94e-34	Neuroblastoma cells	PPP1R14B
CYP51A1	5.2e-39	0.512949	0.471	0.246	1.97e-34	Neuroblastoma cells	CYP51A1
SOGA1	6.26e-39	0.345428	0.303	0.112	2.37e-34	Neuroblastoma cells	SOGA1
RSBN1L	6.42e-39	0.497734	0.465	0.237	2.44e-34	Neuroblastoma cells	RSBN1L
EP400	6.83e-39	0.409083	0.384	0.172	2.59e-34	Neuroblastoma cells	EP400
TRRAP	7.85e-39	0.376433	0.335	0.133	2.98e-34	Neuroblastoma cells	TRRAP
NAA16	8.17e-39	0.44269	0.402	0.184	3.1e-34	Neuroblastoma cells	NAA16
FLVCR1	9.08e-39	0.366047	0.253	0.082	3.44e-34	Neuroblastoma cells	FLVCR1
KANSL1	1.06e-38	0.44835	0.573	0.327	4.01e-34	Neuroblastoma cells	KANSL1
MIEF1	1.1e-38	0.303672	0.271	0.093	4.16e-34	Neuroblastoma cells	MIEF1
UBA2	1.26e-38	0.414184	0.549	0.305	4.78e-34	Neuroblastoma cells	UBA2
AGAP1	1.27e-38	0.313719	0.328	0.128	4.81e-34	Neuroblastoma cells	AGAP1
LAPTM4B	1.35e-38	0.431367	0.381	0.17	5.14e-34	Neuroblastoma cells	LAPTM4B
RBM26	1.47e-38	0.377033	0.555	0.306	5.59e-34	Neuroblastoma cells	RBM26
TOPBP1	1.83e-38	0.299229	0.346	0.14	6.96e-34	Neuroblastoma cells	TOPBP1
SPOP	2.19e-38	0.473162	0.511	0.277	8.3e-34	Neuroblastoma cells	SPOP
BTF3L4	2.5e-38	0.369062	0.365	0.156	9.49e-34	Neuroblastoma cells	BTF3L4
EXOC5	2.6e-38	0.457453	0.4	0.185	9.87e-34	Neuroblastoma cells	EXOC5
TRIAP1	2.67e-38	0.359072	0.32	0.126	1.01e-33	Neuroblastoma cells	TRIAP1
TMED2	2.84e-38	0.494068	0.502	0.269	1.08e-33	Neuroblastoma cells	TMED2
EXOC4	2.85e-38	0.456346	0.298	0.114	1.08e-33	Neuroblastoma cells	EXOC4
MSMO1	2.96e-38	0.411841	0.25	0.082	1.12e-33	Neuroblastoma cells	MSMO1
ROMO1	3.54e-38	0.475824	0.487	0.258	1.34e-33	Neuroblastoma cells	ROMO1
NDUFA12	3.55e-38	0.432108	0.44	0.216	1.35e-33	Neuroblastoma cells	NDUFA12
PGS1	3.65e-38	0.397541	0.255	0.086	1.38e-33	Neuroblastoma cells	PGS1
SLC30A9	3.77e-38	0.346162	0.316	0.123	1.43e-33	Neuroblastoma cells	SLC30A9
PTBP2	5.09e-38	0.429371	0.376	0.167	1.93e-33	Neuroblastoma cells	PTBP2
KCNQ1OT1	9.09e-38	0.497619	0.496	0.257	3.45e-33	Neuroblastoma cells	KCNQ1OT1
HSPA4L	9.79e-38	0.494148	0.254	0.085	3.71e-33	Neuroblastoma cells	HSPA4L
BTBD10	1.01e-37	0.346277	0.286	0.104	3.82e-33	Neuroblastoma cells	BTBD10
SMAD2	1.05e-37	0.41706	0.508	0.276	3.98e-33	Neuroblastoma cells	SMAD2
DYNC1H1	1.08e-37	0.452686	0.65	0.423	4.08e-33	Neuroblastoma cells	DYNC1H1
KIF3B	1.23e-37	0.317646	0.282	0.102	4.68e-33	Neuroblastoma cells	KIF3B
EIF4G2	1.53e-37	0.510098	0.931	0.863	5.79e-33	Neuroblastoma cells	EIF4G2
ZYG11B	1.69e-37	0.378386	0.342	0.143	6.41e-33	Neuroblastoma cells	ZYG11B
MAPK8	1.79e-37	0.396274	0.354	0.151	6.78e-33	Neuroblastoma cells	MAPK8
NUP160	2.55e-37	0.306827	0.345	0.14	9.67e-33	Neuroblastoma cells	NUP160
TXNL4A	2.85e-37	0.43592	0.387	0.179	1.08e-32	Neuroblastoma cells	TXNL4A
BRD8	3.23e-37	0.347569	0.3	0.115	1.23e-32	Neuroblastoma cells	BRD8
LDHB	3.39e-37	0.530462	0.669	0.437	1.29e-32	Neuroblastoma cells	LDHB
SRPK2	4.19e-37	0.288421	0.352	0.146	1.59e-32	Neuroblastoma cells	SRPK2
PHC1	4.2e-37	0.363316	0.276	0.1	1.59e-32	Neuroblastoma cells	PHC1
SYNJ2BP	4.33e-37	0.334995	0.271	0.097	1.64e-32	Neuroblastoma cells	SYNJ2BP
MAP3K13	4.75e-37	0.379168	0.334	0.14	1.8e-32	Neuroblastoma cells	MAP3K13
ZNF652	5.53e-37	0.389956	0.423	0.206	2.1e-32	Neuroblastoma cells	ZNF652
C2CD5	5.58e-37	0.326007	0.319	0.126	2.12e-32	Neuroblastoma cells	C2CD5
PROX1	5.75e-37	0.396756	0.275	0.099	2.18e-32	Neuroblastoma cells	PROX1
AKAP9	5.93e-37	0.517144	0.671	0.444	2.25e-32	Neuroblastoma cells	AKAP9
NDUFB11	6.15e-37	0.463229	0.516	0.29	2.33e-32	Neuroblastoma cells	NDUFB11
FEN1	6.75e-37	0.273872	0.258	0.088	2.56e-32	Neuroblastoma cells	FEN1
CDC27	7.45e-37	0.411222	0.449	0.228	2.82e-32	Neuroblastoma cells	CDC27
ATP5E	8.37e-37	0.501783	0.843	0.632	3.18e-32	Neuroblastoma cells	ATP5E
FBXW2	8.5e-37	0.39803	0.334	0.141	3.22e-32	Neuroblastoma cells	FBXW2
SAP30BP	1.23e-36	0.350499	0.399	0.183	4.67e-32	Neuroblastoma cells	SAP30BP
COX7A2L	1.32e-36	0.41643	0.388	0.181	5e-32	Neuroblastoma cells	COX7A2L
VDAC2	1.58e-36	0.434047	0.572	0.335	6e-32	Neuroblastoma cells	VDAC2
MT-ATP6	1.59e-36	0.424131	0.989	0.978	6.02e-32	Neuroblastoma cells	MT-ATP6
IER3IP1	1.92e-36	0.352354	0.294	0.114	7.28e-32	Neuroblastoma cells	IER3IP1
LARP1	2.13e-36	0.475377	0.654	0.435	8.09e-32	Neuroblastoma cells	LARP1
MSH6	3.22e-36	0.324315	0.376	0.167	1.22e-31	Neuroblastoma cells	MSH6
FBLN1	3.28e-36	0.275207	0.319	0.128	1.24e-31	Neuroblastoma cells	FBLN1
MXRA7	3.46e-36	0.440058	0.286	0.11	1.31e-31	Neuroblastoma cells	MXRA7
XRCC5	4.13e-36	0.429456	0.649	0.438	1.57e-31	Neuroblastoma cells	XRCC5
NDUFS8	4.69e-36	0.343663	0.284	0.106	1.78e-31	Neuroblastoma cells	NDUFS8
BNIP3	4.73e-36	0.625379	0.32	0.136	1.79e-31	Neuroblastoma cells	BNIP3
KIAA0391	4.87e-36	0.37772	0.499	0.265	1.85e-31	Neuroblastoma cells	KIAA0391
ATF2	4.91e-36	0.433536	0.457	0.234	1.86e-31	Neuroblastoma cells	ATF2
RDH11	5.36e-36	0.32959	0.372	0.166	2.03e-31	Neuroblastoma cells	RDH11
ELOB	6.07e-36	0.440583	0.539	0.306	2.3e-31	Neuroblastoma cells	ELOB
PRPSAP1	6.5e-36	0.371633	0.325	0.135	2.47e-31	Neuroblastoma cells	PRPSAP1
PDCD5	6.57e-36	0.383221	0.32	0.133	2.49e-31	Neuroblastoma cells	PDCD5
RPL27	8.18e-36	0.509439	0.961	0.796	3.1e-31	Neuroblastoma cells	RPL27
RAI1	9.16e-36	0.282684	0.267	0.096	3.47e-31	Neuroblastoma cells	RAI1
MATR3	9.32e-36	0.405992	0.801	0.618	3.53e-31	Neuroblastoma cells	MATR3
RPAIN	9.51e-36	0.307347	0.435	0.212	3.61e-31	Neuroblastoma cells	RPAIN
KHDRBS1	9.75e-36	0.436736	0.636	0.417	3.7e-31	Neuroblastoma cells	KHDRBS1
ARL3	1.01e-35	0.312394	0.313	0.127	3.83e-31	Neuroblastoma cells	ARL3
TOP2A	1.11e-35	0.466309	0.267	0.097	4.22e-31	Neuroblastoma cells	TOP2A
MBOAT2	1.29e-35	0.295603	0.321	0.13	4.88e-31	Neuroblastoma cells	MBOAT2
ZCCHC3	1.31e-35	0.318994	0.318	0.129	4.97e-31	Neuroblastoma cells	ZCCHC3
POLR2J	1.34e-35	0.358302	0.365	0.164	5.08e-31	Neuroblastoma cells	POLR2J
N4BP2	1.38e-35	0.340978	0.305	0.119	5.25e-31	Neuroblastoma cells	N4BP2
H1FX	1.48e-35	0.438513	0.654	0.417	5.6e-31	Neuroblastoma cells	H1FX
CDC42BPB	1.66e-35	0.350789	0.333	0.142	6.28e-31	Neuroblastoma cells	CDC42BPB
TUBB	1.69e-35	0.560431	0.819	0.683	6.39e-31	Neuroblastoma cells	TUBB
REPIN1	1.81e-35	0.390186	0.353	0.155	6.87e-31	Neuroblastoma cells	REPIN1
CAMSAP2	1.95e-35	0.388338	0.405	0.193	7.38e-31	Neuroblastoma cells	CAMSAP2
DYNC1I2	2.13e-35	0.40426	0.456	0.235	8.07e-31	Neuroblastoma cells	DYNC1I2
WBP2	2.26e-35	0.325506	0.551	0.309	8.56e-31	Neuroblastoma cells	WBP2
TNPO3	2.27e-35	0.352149	0.357	0.157	8.62e-31	Neuroblastoma cells	TNPO3
BRD3	2.31e-35	0.368876	0.354	0.159	8.74e-31	Neuroblastoma cells	BRD3
PI4KA	2.45e-35	0.338799	0.401	0.187	9.28e-31	Neuroblastoma cells	PI4KA
HMGN1	2.55e-35	0.500216	0.688	0.477	9.67e-31	Neuroblastoma cells	HMGN1
IPO5	2.72e-35	0.421008	0.453	0.238	1.03e-30	Neuroblastoma cells	IPO5
PCBD1	2.84e-35	0.34574	0.265	0.099	1.08e-30	Neuroblastoma cells	PCBD1
LUC7L2	2.95e-35	0.359642	0.506	0.279	1.12e-30	Neuroblastoma cells	LUC7L2
TLE4	3.05e-35	0.423253	0.527	0.302	1.16e-30	Neuroblastoma cells	TLE4
COX5A	3.22e-35	0.390125	0.504	0.281	1.22e-30	Neuroblastoma cells	COX5A
ORAI2	3.53e-35	0.335945	0.357	0.158	1.34e-30	Neuroblastoma cells	ORAI2
MAFG	4.87e-35	0.404438	0.472	0.248	1.85e-30	Neuroblastoma cells	MAFG
NMT1	4.89e-35	0.324563	0.353	0.157	1.85e-30	Neuroblastoma cells	NMT1
SMARCAD1	5.94e-35	0.282867	0.283	0.107	2.25e-30	Neuroblastoma cells	SMARCAD1
DEK	8.51e-35	0.512135	0.605	0.383	3.23e-30	Neuroblastoma cells	DEK
COPZ1	8.52e-35	0.35382	0.386	0.181	3.23e-30	Neuroblastoma cells	COPZ1
GSK3B	9.05e-35	0.390795	0.456	0.233	3.43e-30	Neuroblastoma cells	GSK3B
KLHL8	9.37e-35	0.329668	0.275	0.102	3.55e-30	Neuroblastoma cells	KLHL8
VAPB	1e-34	0.345834	0.347	0.153	3.8e-30	Neuroblastoma cells	VAPB
CBLL1	1.08e-34	0.389678	0.288	0.111	4.09e-30	Neuroblastoma cells	CBLL1
TBCB	1.14e-34	0.3541	0.482	0.258	4.33e-30	Neuroblastoma cells	TBCB
BAG4	1.23e-34	0.360712	0.253	0.09	4.67e-30	Neuroblastoma cells	BAG4
C14orf2	1.26e-34	0.397424	0.5	0.277	4.79e-30	Neuroblastoma cells	C14orf2
DCTN3	1.28e-34	0.358307	0.298	0.12	4.85e-30	Neuroblastoma cells	DCTN3
DHPS	1.32e-34	0.345836	0.279	0.107	5.02e-30	Neuroblastoma cells	DHPS
CRKL	1.34e-34	0.335875	0.392	0.183	5.09e-30	Neuroblastoma cells	CRKL
NARF	1.4e-34	0.300395	0.443	0.223	5.3e-30	Neuroblastoma cells	NARF
MTCO1P12	1.41e-34	0.315244	0.503	0.277	5.37e-30	Neuroblastoma cells	MTCO1P12
SUCLG1	1.44e-34	0.390891	0.34	0.15	5.45e-30	Neuroblastoma cells	SUCLG1
DSTN	1.49e-34	0.263617	0.548	0.289	5.66e-30	Neuroblastoma cells	DSTN
XRCC6	1.52e-34	0.39753	0.617	0.384	5.77e-30	Neuroblastoma cells	XRCC6
MZT1	1.63e-34	0.297403	0.293	0.114	6.19e-30	Neuroblastoma cells	MZT1
TIA1	1.67e-34	0.315595	0.468	0.246	6.34e-30	Neuroblastoma cells	TIA1
PIAS2	1.76e-34	0.358926	0.407	0.195	6.68e-30	Neuroblastoma cells	PIAS2
SMS	2.1e-34	0.270187	0.385	0.175	7.98e-30	Neuroblastoma cells	SMS
PHPT1	2.58e-34	0.333884	0.29	0.114	9.78e-30	Neuroblastoma cells	PHPT1
TSPAN3	2.72e-34	0.353698	0.514	0.283	1.03e-29	Neuroblastoma cells	TSPAN3
MT-ND5	2.98e-34	0.431972	0.994	0.995	1.13e-29	Neuroblastoma cells	MT-ND5
RPL7L1	2.99e-34	0.400745	0.462	0.246	1.13e-29	Neuroblastoma cells	RPL7L1
TOP2B	3.19e-34	0.423402	0.591	0.361	1.21e-29	Neuroblastoma cells	TOP2B
DNMT3A	4.19e-34	0.353345	0.324	0.138	1.59e-29	Neuroblastoma cells	DNMT3A
GRB2	5.29e-34	0.42298	0.595	0.36	2.01e-29	Neuroblastoma cells	GRB2
SELENOS	6.04e-34	0.293629	0.303	0.123	2.29e-29	Neuroblastoma cells	SELENOS
NDUFS1	6.56e-34	0.346081	0.375	0.177	2.49e-29	Neuroblastoma cells	NDUFS1
SMC1A	6.87e-34	0.367226	0.468	0.248	2.61e-29	Neuroblastoma cells	SMC1A
KIF1B	7.21e-34	0.420351	0.509	0.272	2.73e-29	Neuroblastoma cells	KIF1B
PRPF8	8.74e-34	0.33307	0.633	0.411	3.32e-29	Neuroblastoma cells	PRPF8
DPF2	9.12e-34	0.387629	0.296	0.121	3.46e-29	Neuroblastoma cells	DPF2
SIRT7	9.28e-34	0.342127	0.291	0.115	3.52e-29	Neuroblastoma cells	SIRT7
GMFB	1.03e-33	0.339317	0.321	0.135	3.91e-29	Neuroblastoma cells	GMFB
PRPF6	1.06e-33	0.327672	0.332	0.144	4.03e-29	Neuroblastoma cells	PRPF6
ARHGAP21	1.24e-33	0.438251	0.373	0.179	4.7e-29	Neuroblastoma cells	ARHGAP21
CFDP1	1.4e-33	0.321948	0.308	0.128	5.32e-29	Neuroblastoma cells	CFDP1
SNRNP200	1.46e-33	0.413415	0.56	0.331	5.54e-29	Neuroblastoma cells	SNRNP200
RP11-762I7.5	2.04e-33	0.370498	0.304	0.126	7.74e-29	Neuroblastoma cells	RP11-762I7.5
AP3M1	2.45e-33	0.351825	0.32	0.135	9.3e-29	Neuroblastoma cells	AP3M1
TPI1	2.95e-33	0.523348	0.71	0.507	1.12e-28	Neuroblastoma cells	TPI1
CTNND1	2.96e-33	0.365023	0.432	0.217	1.12e-28	Neuroblastoma cells	CTNND1
STX16	4.06e-33	0.492739	0.423	0.219	1.54e-28	Neuroblastoma cells	STX16
DDX55	4.42e-33	0.2556	0.259	0.095	1.68e-28	Neuroblastoma cells	DDX55
POM121C	4.79e-33	0.37921	0.377	0.178	1.81e-28	Neuroblastoma cells	POM121C
KIFAP3	5.47e-33	0.393563	0.313	0.135	2.07e-28	Neuroblastoma cells	KIFAP3
UBQLN1	6.33e-33	0.388551	0.523	0.297	2.4e-28	Neuroblastoma cells	UBQLN1
MZT2A	6.55e-33	0.358687	0.297	0.121	2.48e-28	Neuroblastoma cells	MZT2A
CDKN2C	7.26e-33	0.4465	0.27	0.105	2.75e-28	Neuroblastoma cells	CDKN2C
OCIAD2	7.62e-33	0.390445	0.38	0.177	2.89e-28	Neuroblastoma cells	OCIAD2
PFKP	8.89e-33	0.348146	0.29	0.119	3.37e-28	Neuroblastoma cells	PFKP
MLF2	1.02e-32	0.347904	0.596	0.368	3.87e-28	Neuroblastoma cells	MLF2
XPO1	1.03e-32	0.391398	0.545	0.32	3.9e-28	Neuroblastoma cells	XPO1
ANKRD40	1.09e-32	0.330638	0.438	0.229	4.13e-28	Neuroblastoma cells	ANKRD40
RBBP4	1.16e-32	0.469167	0.495	0.276	4.38e-28	Neuroblastoma cells	RBBP4
PABPN1	1.23e-32	0.393994	0.577	0.363	4.68e-28	Neuroblastoma cells	PABPN1
USP14	1.43e-32	0.417652	0.431	0.224	5.41e-28	Neuroblastoma cells	USP14
RHEB	1.45e-32	0.437063	0.549	0.331	5.5e-28	Neuroblastoma cells	RHEB
MAGI1	1.56e-32	0.341975	0.274	0.106	5.93e-28	Neuroblastoma cells	MAGI1
ZNF655	1.73e-32	0.330088	0.465	0.244	6.57e-28	Neuroblastoma cells	ZNF655
SCOC	1.8e-32	0.366824	0.333	0.148	6.82e-28	Neuroblastoma cells	SCOC
GTF3C4	1.84e-32	0.364818	0.355	0.164	6.99e-28	Neuroblastoma cells	GTF3C4
ZC3H15	2.1e-32	0.362853	0.512	0.287	7.98e-28	Neuroblastoma cells	ZC3H15
MRPL51	2.22e-32	0.389597	0.372	0.178	8.42e-28	Neuroblastoma cells	MRPL51
TULP4	2.83e-32	0.358515	0.348	0.159	1.07e-27	Neuroblastoma cells	TULP4
ZNRF1	3.08e-32	0.324066	0.27	0.106	1.17e-27	Neuroblastoma cells	ZNRF1
PAG1	3.32e-32	0.538366	0.496	0.285	1.26e-27	Neuroblastoma cells	PAG1
DCAF16	3.66e-32	0.293766	0.266	0.101	1.39e-27	Neuroblastoma cells	DCAF16
PSMC3	4.22e-32	0.338412	0.32	0.143	1.6e-27	Neuroblastoma cells	PSMC3
WDR6	4.26e-32	0.328913	0.36	0.167	1.62e-27	Neuroblastoma cells	WDR6
USP32	4.7e-32	0.2878	0.264	0.101	1.78e-27	Neuroblastoma cells	USP32
ATP6V1A	4.8e-32	0.36857	0.438	0.229	1.82e-27	Neuroblastoma cells	ATP6V1A
TCF4	4.84e-32	0.365956	0.649	0.394	1.83e-27	Neuroblastoma cells	TCF4
PPM1G	5.1e-32	0.263771	0.343	0.158	1.93e-27	Neuroblastoma cells	PPM1G
PIN1	5.72e-32	0.374063	0.314	0.135	2.17e-27	Neuroblastoma cells	PIN1
ZNHIT1	6.26e-32	0.330137	0.375	0.183	2.37e-27	Neuroblastoma cells	ZNHIT1
LCORL	7.28e-32	0.338428	0.295	0.123	2.76e-27	Neuroblastoma cells	LCORL
TCERG1	7.75e-32	0.346257	0.472	0.256	2.94e-27	Neuroblastoma cells	TCERG1
MRPS35	8.05e-32	0.34175	0.282	0.114	3.05e-27	Neuroblastoma cells	MRPS35
CS	9.22e-32	0.38406	0.52	0.294	3.5e-27	Neuroblastoma cells	CS
DAAM1	9.37e-32	0.3276	0.443	0.225	3.55e-27	Neuroblastoma cells	DAAM1
TM2D3	1.77e-31	0.300609	0.341	0.154	6.69e-27	Neuroblastoma cells	TM2D3
G6PC3	1.92e-31	0.321225	0.305	0.13	7.29e-27	Neuroblastoma cells	G6PC3
BEX4	1.94e-31	0.311708	0.398	0.201	7.36e-27	Neuroblastoma cells	BEX4
PFDN2	1.98e-31	0.282779	0.381	0.185	7.51e-27	Neuroblastoma cells	PFDN2
MLEC	2.03e-31	0.347803	0.398	0.197	7.69e-27	Neuroblastoma cells	MLEC
ZNF37BP	2.08e-31	0.300786	0.266	0.105	7.88e-27	Neuroblastoma cells	ZNF37BP
ARHGDIA	2.11e-31	0.360055	0.59	0.375	8e-27	Neuroblastoma cells	ARHGDIA
PSMB6	2.14e-31	0.400339	0.429	0.227	8.12e-27	Neuroblastoma cells	PSMB6
DNM1L	2.33e-31	0.358182	0.423	0.217	8.84e-27	Neuroblastoma cells	DNM1L
MDM2	2.39e-31	0.26034	0.306	0.129	9.05e-27	Neuroblastoma cells	MDM2
HNRNPUL2	2.52e-31	0.313218	0.372	0.178	9.57e-27	Neuroblastoma cells	HNRNPUL2
METTL9	2.66e-31	0.373102	0.508	0.289	1.01e-26	Neuroblastoma cells	METTL9
VAPA	2.7e-31	0.372585	0.751	0.514	1.02e-26	Neuroblastoma cells	VAPA
ESF1	2.91e-31	0.371931	0.345	0.157	1.1e-26	Neuroblastoma cells	ESF1
STAU1	3.15e-31	0.338057	0.517	0.293	1.2e-26	Neuroblastoma cells	STAU1
PAPOLA	3.23e-31	0.433109	0.676	0.446	1.23e-26	Neuroblastoma cells	PAPOLA
MOAP1	3.57e-31	0.363561	0.34	0.156	1.36e-26	Neuroblastoma cells	MOAP1
CDS2	3.58e-31	0.274848	0.326	0.144	1.36e-26	Neuroblastoma cells	CDS2
ASB8	3.63e-31	0.338234	0.3	0.127	1.38e-26	Neuroblastoma cells	ASB8
SNRPN	4.32e-31	0.357795	0.56	0.33	1.64e-26	Neuroblastoma cells	SNRPN
GABARAPL2	4.62e-31	0.401423	0.546	0.325	1.75e-26	Neuroblastoma cells	GABARAPL2
EIF1B	5.09e-31	0.369077	0.588	0.364	1.93e-26	Neuroblastoma cells	EIF1B
NBPF1	5.91e-31	0.270327	0.337	0.154	2.24e-26	Neuroblastoma cells	NBPF1
SART3	6.02e-31	0.286017	0.346	0.159	2.28e-26	Neuroblastoma cells	SART3
ACOX1	7.58e-31	0.277166	0.26	0.102	2.88e-26	Neuroblastoma cells	ACOX1
RPS6KB1	7.64e-31	0.392809	0.421	0.221	2.9e-26	Neuroblastoma cells	RPS6KB1
C12orf49	8.57e-31	0.331664	0.29	0.122	3.25e-26	Neuroblastoma cells	C12orf49
RRP15	9.08e-31	0.366353	0.253	0.099	3.44e-26	Neuroblastoma cells	RRP15
MRPL9	1.07e-30	0.307728	0.267	0.108	4.05e-26	Neuroblastoma cells	MRPL9
GTF2A2	1.27e-30	0.341857	0.388	0.193	4.82e-26	Neuroblastoma cells	GTF2A2
RNPS1	1.28e-30	0.338412	0.485	0.264	4.86e-26	Neuroblastoma cells	RNPS1
SREBF2	1.36e-30	0.266056	0.397	0.198	5.17e-26	Neuroblastoma cells	SREBF2
ACTR10	1.68e-30	0.392731	0.327	0.15	6.37e-26	Neuroblastoma cells	ACTR10
EIF3B	1.68e-30	0.301932	0.501	0.284	6.37e-26	Neuroblastoma cells	EIF3B
SEM1	1.75e-30	0.473188	0.462	0.258	6.65e-26	Neuroblastoma cells	SEM1
BAHD1	2.11e-30	0.341011	0.27	0.11	8.02e-26	Neuroblastoma cells	BAHD1
ATXN7L3	2.18e-30	0.314915	0.333	0.153	8.27e-26	Neuroblastoma cells	ATXN7L3
TTC3	2.32e-30	0.538827	0.678	0.499	8.8e-26	Neuroblastoma cells	TTC3
RTFDC1	2.46e-30	0.358922	0.382	0.187	9.32e-26	Neuroblastoma cells	RTFDC1
C11orf58	2.46e-30	0.479711	0.569	0.358	9.33e-26	Neuroblastoma cells	C11orf58
COPS3	2.48e-30	0.363808	0.336	0.153	9.41e-26	Neuroblastoma cells	COPS3
ZNF22	3.26e-30	0.293499	0.27	0.109	1.24e-25	Neuroblastoma cells	ZNF22
LRPPRC	3.64e-30	0.348085	0.456	0.249	1.38e-25	Neuroblastoma cells	LRPPRC
GCH1	3.82e-30	0.41066	0.39	0.197	1.45e-25	Neuroblastoma cells	GCH1
C1QBP	4.65e-30	0.340186	0.407	0.209	1.76e-25	Neuroblastoma cells	C1QBP
SRRT	5.35e-30	0.380305	0.471	0.261	2.03e-25	Neuroblastoma cells	SRRT
PSMB2	5.77e-30	0.323987	0.39	0.196	2.19e-25	Neuroblastoma cells	PSMB2
PSMA1	6.5e-30	0.399476	0.446	0.24	2.47e-25	Neuroblastoma cells	PSMA1
KHSRP	7.04e-30	0.392704	0.532	0.317	2.67e-25	Neuroblastoma cells	KHSRP
CDK4	8.06e-30	0.294558	0.376	0.187	3.06e-25	Neuroblastoma cells	CDK4
CYC1	8.07e-30	0.318777	0.316	0.144	3.06e-25	Neuroblastoma cells	CYC1
CDK5RAP3	8.68e-30	0.36577	0.447	0.244	3.29e-25	Neuroblastoma cells	CDK5RAP3
CCT6A	9.07e-30	0.433963	0.57	0.355	3.44e-25	Neuroblastoma cells	CCT6A
IKBKAP	9.94e-30	0.281748	0.341	0.158	3.77e-25	Neuroblastoma cells	IKBKAP
CCZ1	1.01e-29	0.29022	0.271	0.111	3.84e-25	Neuroblastoma cells	CCZ1
PTGES3	1.04e-29	0.658659	0.723	0.552	3.95e-25	Neuroblastoma cells	PTGES3
CLASP1	1.06e-29	0.301549	0.348	0.164	4.04e-25	Neuroblastoma cells	CLASP1
IGF1R	1.08e-29	0.256542	0.332	0.151	4.11e-25	Neuroblastoma cells	IGF1R
CORO1C	1.1e-29	0.337022	0.284	0.121	4.16e-25	Neuroblastoma cells	CORO1C
LSM5	1.32e-29	0.332622	0.269	0.11	5e-25	Neuroblastoma cells	LSM5
MTA1	1.43e-29	0.283301	0.375	0.184	5.43e-25	Neuroblastoma cells	MTA1
HMGB1	1.58e-29	0.528508	0.752	0.599	6e-25	Neuroblastoma cells	HMGB1
C12orf10	1.92e-29	0.302757	0.266	0.108	7.28e-25	Neuroblastoma cells	C12orf10
PCOLCE	2.44e-29	0.293772	0.324	0.148	9.26e-25	Neuroblastoma cells	PCOLCE
CHCHD2	2.59e-29	0.376628	0.754	0.563	9.82e-25	Neuroblastoma cells	CHCHD2
ERC1	2.78e-29	0.330257	0.283	0.122	1.05e-24	Neuroblastoma cells	ERC1
YWHAH	3.2e-29	0.337714	0.412	0.215	1.21e-24	Neuroblastoma cells	YWHAH
MAP4K4	3.24e-29	0.435119	0.537	0.335	1.23e-24	Neuroblastoma cells	MAP4K4
SMARCD1	3.68e-29	0.292165	0.377	0.185	1.4e-24	Neuroblastoma cells	SMARCD1
GNB1	3.71e-29	0.456827	0.694	0.487	1.41e-24	Neuroblastoma cells	GNB1
SERPINE2	4.46e-29	0.274195	0.388	0.192	1.69e-24	Neuroblastoma cells	SERPINE2
PSMD2	4.55e-29	0.318439	0.401	0.206	1.73e-24	Neuroblastoma cells	PSMD2
VAMP2	4.57e-29	0.379835	0.775	0.601	1.73e-24	Neuroblastoma cells	VAMP2
CCNI	6.26e-29	0.433375	0.881	0.739	2.38e-24	Neuroblastoma cells	CCNI
CAPZA2	6.36e-29	0.318812	0.434	0.232	2.41e-24	Neuroblastoma cells	CAPZA2
MED24	6.5e-29	0.328793	0.286	0.124	2.46e-24	Neuroblastoma cells	MED24
NFE2L1	7.41e-29	0.315803	0.325	0.156	2.81e-24	Neuroblastoma cells	NFE2L1
DYNC1LI1	8.12e-29	0.346332	0.334	0.157	3.08e-24	Neuroblastoma cells	DYNC1LI1
ZBED5	8.2e-29	0.325875	0.361	0.178	3.11e-24	Neuroblastoma cells	ZBED5
RSRC2	8.52e-29	0.410925	0.662	0.465	3.23e-24	Neuroblastoma cells	RSRC2
NAP1L4	8.55e-29	0.303667	0.457	0.244	3.24e-24	Neuroblastoma cells	NAP1L4
PCDH9	9.02e-29	0.432459	0.382	0.19	3.42e-24	Neuroblastoma cells	PCDH9
ZNF281	9.25e-29	0.315614	0.418	0.218	3.51e-24	Neuroblastoma cells	ZNF281
MT-TL1	1.07e-28	0.447874	0.289	0.127	4.08e-24	Neuroblastoma cells	MT-TL1
TSHZ2	1.28e-28	0.367919	0.285	0.124	4.84e-24	Neuroblastoma cells	TSHZ2
CPEB4	1.49e-28	0.386119	0.405	0.215	5.67e-24	Neuroblastoma cells	CPEB4
MTMR9	1.52e-28	0.29178	0.299	0.131	5.76e-24	Neuroblastoma cells	MTMR9
UBE2N	1.88e-28	0.293365	0.541	0.324	7.11e-24	Neuroblastoma cells	UBE2N
UBQLN2	1.92e-28	0.263938	0.359	0.173	7.26e-24	Neuroblastoma cells	UBQLN2
MT-CO2	2.07e-28	0.363769	0.986	0.991	7.85e-24	Neuroblastoma cells	MT-CO2
G2E3	2.07e-28	0.276237	0.279	0.119	7.86e-24	Neuroblastoma cells	G2E3
GCN1	2.15e-28	0.305861	0.323	0.152	8.15e-24	Neuroblastoma cells	GCN1
NUDT3	2.48e-28	0.383995	0.566	0.361	9.39e-24	Neuroblastoma cells	NUDT3
GNAQ	3.13e-28	0.365425	0.501	0.298	1.19e-23	Neuroblastoma cells	GNAQ
SCAMP1	4.02e-28	0.347184	0.262	0.11	1.52e-23	Neuroblastoma cells	SCAMP1
RTCB	4.32e-28	0.278969	0.27	0.113	1.64e-23	Neuroblastoma cells	RTCB
PRRC2B	4.43e-28	0.394466	0.653	0.452	1.68e-23	Neuroblastoma cells	PRRC2B
CFAP20	4.5e-28	0.304964	0.504	0.285	1.71e-23	Neuroblastoma cells	CFAP20
TMX2	4.5e-28	0.256746	0.31	0.142	1.71e-23	Neuroblastoma cells	TMX2
NLRP1	4.75e-28	0.412265	0.479	0.279	1.8e-23	Neuroblastoma cells	NLRP1
ATP6V1D	4.84e-28	0.27405	0.299	0.135	1.84e-23	Neuroblastoma cells	ATP6V1D
POLR2F	4.9e-28	0.32402	0.384	0.195	1.86e-23	Neuroblastoma cells	POLR2F
GFPT1	5.71e-28	0.351325	0.338	0.165	2.16e-23	Neuroblastoma cells	GFPT1
YTHDF1	6.64e-28	0.315121	0.366	0.185	2.52e-23	Neuroblastoma cells	YTHDF1
APC	6.71e-28	0.29998	0.358	0.173	2.54e-23	Neuroblastoma cells	APC
ATP6V1F	6.77e-28	0.362664	0.455	0.256	2.57e-23	Neuroblastoma cells	ATP6V1F
ZEB1	7.2e-28	0.328896	0.431	0.23	2.73e-23	Neuroblastoma cells	ZEB1
FAM127B	8.21e-28	0.258311	0.306	0.139	3.11e-23	Neuroblastoma cells	FAM127B
FKBP4	8.21e-28	0.627422	0.664	0.472	3.11e-23	Neuroblastoma cells	FKBP4
NRP1	8.92e-28	0.373863	0.337	0.161	3.38e-23	Neuroblastoma cells	NRP1
KLHDC3	9.53e-28	0.251494	0.4	0.207	3.61e-23	Neuroblastoma cells	KLHDC3
ATN1	1.06e-27	0.265508	0.552	0.325	4.01e-23	Neuroblastoma cells	ATN1
SNRPN	1.34e-27	0.344582	0.383	0.196	5.08e-23	Neuroblastoma cells	SNRPN
GOLM1	1.37e-27	0.264094	0.255	0.105	5.18e-23	Neuroblastoma cells	GOLM1
MAGED2	1.43e-27	0.314157	0.426	0.225	5.44e-23	Neuroblastoma cells	MAGED2
SGCB	1.53e-27	0.269095	0.305	0.137	5.82e-23	Neuroblastoma cells	SGCB
CASC3	1.55e-27	0.337962	0.441	0.25	5.87e-23	Neuroblastoma cells	CASC3
HIST1H4C	1.63e-27	0.638442	0.503	0.297	6.17e-23	Neuroblastoma cells	HIST1H4C
KRR1	1.95e-27	0.334813	0.466	0.261	7.41e-23	Neuroblastoma cells	KRR1
TTC37	2.18e-27	0.286633	0.377	0.189	8.26e-23	Neuroblastoma cells	TTC37
ZHX1	2.31e-27	0.327915	0.318	0.149	8.75e-23	Neuroblastoma cells	ZHX1
RHBDD2	2.85e-27	0.269573	0.338	0.165	1.08e-22	Neuroblastoma cells	RHBDD2
DMTF1	3.37e-27	0.279072	0.338	0.161	1.28e-22	Neuroblastoma cells	DMTF1
C11orf84	3.83e-27	0.29111	0.27	0.116	1.45e-22	Neuroblastoma cells	C11orf84
TRIM44	3.9e-27	0.327966	0.548	0.341	1.48e-22	Neuroblastoma cells	TRIM44
YLPM1	5.87e-27	0.400345	0.414	0.228	2.23e-22	Neuroblastoma cells	YLPM1
NDUFB7	6.04e-27	0.275022	0.327	0.157	2.29e-22	Neuroblastoma cells	NDUFB7
NUCKS1	6.1e-27	0.365999	0.676	0.495	2.31e-22	Neuroblastoma cells	NUCKS1
PPM1A	6.34e-27	0.275653	0.521	0.313	2.4e-22	Neuroblastoma cells	PPM1A
PA2G4	6.95e-27	0.334321	0.551	0.338	2.64e-22	Neuroblastoma cells	PA2G4
EMC4	7.33e-27	0.314442	0.458	0.255	2.78e-22	Neuroblastoma cells	EMC4
UBE2I	8.3e-27	0.338993	0.532	0.329	3.15e-22	Neuroblastoma cells	UBE2I
NISCH	8.64e-27	0.279635	0.388	0.202	3.28e-22	Neuroblastoma cells	NISCH
SARS	9.3e-27	0.284674	0.42	0.227	3.53e-22	Neuroblastoma cells	SARS
SEC31B	9.66e-27	0.268973	0.366	0.184	3.66e-22	Neuroblastoma cells	SEC31B
SSBP2	1.06e-26	0.309325	0.321	0.153	4.04e-22	Neuroblastoma cells	SSBP2
RALGDS	1.21e-26	0.314505	0.323	0.155	4.57e-22	Neuroblastoma cells	RALGDS
UBE2Z	1.56e-26	0.349843	0.341	0.17	5.9e-22	Neuroblastoma cells	UBE2Z
POGZ	1.62e-26	0.290539	0.399	0.21	6.15e-22	Neuroblastoma cells	POGZ
SNW1	1.96e-26	0.255421	0.369	0.188	7.43e-22	Neuroblastoma cells	SNW1
AZI2	2.29e-26	0.33204	0.312	0.148	8.68e-22	Neuroblastoma cells	AZI2
RPL6	2.39e-26	0.469285	0.902	0.76	9.08e-22	Neuroblastoma cells	RPL6
ODC1	3.05e-26	0.338207	0.51	0.304	1.16e-21	Neuroblastoma cells	ODC1
PPA1	3.21e-26	0.416001	0.394	0.216	1.22e-21	Neuroblastoma cells	PPA1
SGCE	3.44e-26	0.278216	0.322	0.15	1.3e-21	Neuroblastoma cells	SGCE
SOX4	3.45e-26	0.3748	0.786	0.603	1.31e-21	Neuroblastoma cells	SOX4
ZC3H13	3.54e-26	0.372105	0.448	0.253	1.34e-21	Neuroblastoma cells	ZC3H13
CKS1B	4.27e-26	0.332045	0.285	0.13	1.62e-21	Neuroblastoma cells	CKS1B
ZNF451	4.8e-26	0.310342	0.509	0.302	1.82e-21	Neuroblastoma cells	ZNF451
PPP2R1A	5e-26	0.334805	0.408	0.224	1.89e-21	Neuroblastoma cells	PPP2R1A
PWWP2A	5.29e-26	0.26376	0.292	0.13	2e-21	Neuroblastoma cells	PWWP2A
IPO7	5.75e-26	0.331508	0.541	0.34	2.18e-21	Neuroblastoma cells	IPO7
HINT1	5.83e-26	0.401267	0.692	0.499	2.21e-21	Neuroblastoma cells	HINT1
YIPF4	5.88e-26	0.294905	0.424	0.233	2.23e-21	Neuroblastoma cells	YIPF4
ANP32A	6.03e-26	0.278638	0.421	0.231	2.29e-21	Neuroblastoma cells	ANP32A
CASK	6.56e-26	0.28263	0.315	0.149	2.49e-21	Neuroblastoma cells	CASK
KDELR1	8.08e-26	0.327905	0.375	0.198	3.06e-21	Neuroblastoma cells	KDELR1
UPF3A	8.56e-26	0.300445	0.314	0.149	3.25e-21	Neuroblastoma cells	UPF3A
USP5	9.9e-26	0.252656	0.267	0.118	3.76e-21	Neuroblastoma cells	USP5
SEH1L	9.95e-26	0.280928	0.269	0.12	3.77e-21	Neuroblastoma cells	SEH1L
RBM33	1.01e-25	0.306679	0.394	0.207	3.81e-21	Neuroblastoma cells	RBM33
RBPJ	1.01e-25	0.264896	0.576	0.373	3.83e-21	Neuroblastoma cells	RBPJ
EIF3L	1.25e-25	0.428395	0.694	0.503	4.74e-21	Neuroblastoma cells	EIF3L
TRAP1	1.48e-25	0.299468	0.25	0.105	5.63e-21	Neuroblastoma cells	TRAP1
GNA13	1.81e-25	0.37586	0.555	0.347	6.86e-21	Neuroblastoma cells	GNA13
SRSF10	1.86e-25	0.347151	0.545	0.343	7.06e-21	Neuroblastoma cells	SRSF10
KLHL42	2.14e-25	0.272161	0.276	0.124	8.1e-21	Neuroblastoma cells	KLHL42
TOMM70	2.3e-25	0.254958	0.365	0.187	8.72e-21	Neuroblastoma cells	TOMM70
OPA1	2.54e-25	0.254586	0.312	0.15	9.64e-21	Neuroblastoma cells	OPA1
ANKIB1	4.27e-25	0.312631	0.358	0.185	1.62e-20	Neuroblastoma cells	ANKIB1
RP11-352E6.2	5.03e-25	0.564879	0.271	0.13	1.91e-20	Neuroblastoma cells	RP11-352E6.2
ZFAND3	5.2e-25	0.291988	0.319	0.157	1.97e-20	Neuroblastoma cells	ZFAND3
TNPO1	5.26e-25	0.273828	0.486	0.294	2e-20	Neuroblastoma cells	TNPO1
UQCRH	5.72e-25	0.386394	0.605	0.402	2.17e-20	Neuroblastoma cells	UQCRH
RNF10	5.76e-25	0.390711	0.488	0.299	2.18e-20	Neuroblastoma cells	RNF10
PWP1	5.89e-25	0.255148	0.288	0.134	2.24e-20	Neuroblastoma cells	PWP1
PRMT1	6.41e-25	0.278936	0.298	0.141	2.43e-20	Neuroblastoma cells	PRMT1
C2orf69	6.46e-25	0.264117	0.292	0.134	2.45e-20	Neuroblastoma cells	C2orf69
PNPLA8	6.79e-25	0.360906	0.538	0.333	2.58e-20	Neuroblastoma cells	PNPLA8
FAM117B	7.29e-25	0.306968	0.365	0.185	2.77e-20	Neuroblastoma cells	FAM117B
KLHL7	7.42e-25	0.27335	0.255	0.109	2.81e-20	Neuroblastoma cells	KLHL7
EPB41L4A-AS1	7.49e-25	0.41767	0.382	0.21	2.84e-20	Neuroblastoma cells	EPB41L4A-AS1
DNMT1	7.71e-25	0.295688	0.404	0.224	2.93e-20	Neuroblastoma cells	DNMT1
TRIB2	7.97e-25	0.355605	0.338	0.171	3.02e-20	Neuroblastoma cells	TRIB2
MKLN1	1.03e-24	0.353823	0.461	0.278	3.89e-20	Neuroblastoma cells	MKLN1
TTBK2	1.1e-24	0.261041	0.266	0.118	4.19e-20	Neuroblastoma cells	TTBK2
COX16	1.1e-24	0.262302	0.299	0.143	4.19e-20	Neuroblastoma cells	COX16
FIS1	1.11e-24	0.31073	0.326	0.165	4.22e-20	Neuroblastoma cells	FIS1
LRP6	1.14e-24	0.278275	0.283	0.13	4.31e-20	Neuroblastoma cells	LRP6
COPS8	1.18e-24	0.289241	0.335	0.168	4.47e-20	Neuroblastoma cells	COPS8
ULK1	1.55e-24	0.317553	0.323	0.161	5.89e-20	Neuroblastoma cells	ULK1
ENOPH1	1.59e-24	0.256009	0.255	0.111	6.04e-20	Neuroblastoma cells	ENOPH1
PABPN1	1.62e-24	0.253581	0.364	0.187	6.16e-20	Neuroblastoma cells	PABPN1
NCKAP1	1.7e-24	0.297076	0.414	0.224	6.45e-20	Neuroblastoma cells	NCKAP1
ATP2C1	1.92e-24	0.282925	0.356	0.181	7.26e-20	Neuroblastoma cells	ATP2C1
ZNF770	1.93e-24	0.326405	0.414	0.235	7.33e-20	Neuroblastoma cells	ZNF770
DCTN1	2e-24	0.29579	0.583	0.374	7.6e-20	Neuroblastoma cells	DCTN1
SMDT1	2.16e-24	0.255417	0.31	0.152	8.17e-20	Neuroblastoma cells	SMDT1
ELAVL1	2.31e-24	0.26896	0.341	0.173	8.75e-20	Neuroblastoma cells	ELAVL1
CAMK2G	2.31e-24	0.265102	0.298	0.14	8.77e-20	Neuroblastoma cells	CAMK2G
MARS	2.38e-24	0.293833	0.391	0.211	9.01e-20	Neuroblastoma cells	MARS
TNKS	2.7e-24	0.271547	0.372	0.194	1.02e-19	Neuroblastoma cells	TNKS
TAF9	2.99e-24	0.329956	0.287	0.135	1.13e-19	Neuroblastoma cells	TAF9
CAPRIN1	3.07e-24	0.284844	0.468	0.283	1.16e-19	Neuroblastoma cells	CAPRIN1
JMJD6	3.07e-24	0.448218	0.494	0.307	1.17e-19	Neuroblastoma cells	JMJD6
GPATCH2L	3.14e-24	0.306084	0.358	0.185	1.19e-19	Neuroblastoma cells	GPATCH2L
MEAF6	3.93e-24	0.291508	0.317	0.156	1.49e-19	Neuroblastoma cells	MEAF6
SH2D3C	4.09e-24	0.366745	0.345	0.181	1.55e-19	Neuroblastoma cells	SH2D3C
NUDC	4.55e-24	0.324946	0.438	0.253	1.72e-19	Neuroblastoma cells	NUDC
SNRPB	4.68e-24	0.32591	0.654	0.458	1.77e-19	Neuroblastoma cells	SNRPB
CCDC47	5.24e-24	0.275835	0.42	0.235	1.99e-19	Neuroblastoma cells	CCDC47
SSB	5.29e-24	0.284328	0.45	0.258	2e-19	Neuroblastoma cells	SSB
FAM89B	6.11e-24	0.310321	0.326	0.166	2.32e-19	Neuroblastoma cells	FAM89B
ILF2	6.53e-24	0.274512	0.555	0.351	2.48e-19	Neuroblastoma cells	ILF2
MEX3C	8.15e-24	0.33312	0.428	0.243	3.09e-19	Neuroblastoma cells	MEX3C
PBX3	9.99e-24	0.27092	0.284	0.133	3.79e-19	Neuroblastoma cells	PBX3
MRFAP1	1.01e-23	0.291347	0.708	0.529	3.84e-19	Neuroblastoma cells	MRFAP1
HNRNPDL	1.05e-23	0.351635	0.814	0.673	3.99e-19	Neuroblastoma cells	HNRNPDL
NDUFS4	1.09e-23	0.286252	0.319	0.161	4.15e-19	Neuroblastoma cells	NDUFS4
FAM171A1	1.15e-23	0.338986	0.26	0.119	4.35e-19	Neuroblastoma cells	FAM171A1
RPRD2	1.2e-23	0.296797	0.391	0.212	4.55e-19	Neuroblastoma cells	RPRD2
EIF3F	1.38e-23	0.393596	0.578	0.382	5.23e-19	Neuroblastoma cells	EIF3F
AGTPBP1	1.61e-23	0.258576	0.261	0.118	6.1e-19	Neuroblastoma cells	AGTPBP1
RBM8A	1.67e-23	0.305759	0.586	0.381	6.33e-19	Neuroblastoma cells	RBM8A
RPLP0	1.71e-23	0.478707	0.898	0.761	6.48e-19	Neuroblastoma cells	RPLP0
DDX52	2.09e-23	0.2644	0.263	0.121	7.94e-19	Neuroblastoma cells	DDX52
SLC25A36	2.37e-23	0.271131	0.49	0.299	9e-19	Neuroblastoma cells	SLC25A36
CUL1	2.58e-23	0.271559	0.354	0.185	9.78e-19	Neuroblastoma cells	CUL1
MTATP6P1	2.88e-23	0.354726	0.972	0.955	1.09e-18	Neuroblastoma cells	MTATP6P1
DUT	3.06e-23	0.415919	0.436	0.269	1.16e-18	Neuroblastoma cells	DUT
KRIT1	3.25e-23	0.291464	0.29	0.139	1.23e-18	Neuroblastoma cells	KRIT1
BAG6	3.67e-23	0.302787	0.467	0.284	1.39e-18	Neuroblastoma cells	BAG6
CSNK1D	3.68e-23	0.295349	0.581	0.372	1.4e-18	Neuroblastoma cells	CSNK1D
SUN1	3.82e-23	0.280578	0.325	0.164	1.45e-18	Neuroblastoma cells	SUN1
UBE2L3	4.21e-23	0.257846	0.407	0.226	1.6e-18	Neuroblastoma cells	UBE2L3
RAD21	4.51e-23	0.33432	0.618	0.434	1.71e-18	Neuroblastoma cells	RAD21
CALM3	4.58e-23	0.314027	0.481	0.291	1.74e-18	Neuroblastoma cells	CALM3
MED13L	4.7e-23	0.384117	0.488	0.304	1.78e-18	Neuroblastoma cells	MED13L
POLR2K	5.19e-23	0.360782	0.355	0.193	1.97e-18	Neuroblastoma cells	POLR2K
NONO	5.7e-23	0.291201	0.64	0.468	2.16e-18	Neuroblastoma cells	NONO
GID8	6.34e-23	0.29184	0.317	0.161	2.4e-18	Neuroblastoma cells	GID8
RIF1	6.56e-23	0.287627	0.478	0.286	2.49e-18	Neuroblastoma cells	RIF1
KLF12	7.1e-23	0.317375	0.327	0.167	2.69e-18	Neuroblastoma cells	KLF12
ACO2	8.02e-23	0.250458	0.342	0.18	3.04e-18	Neuroblastoma cells	ACO2
RHOT1	8.12e-23	0.293358	0.273	0.129	3.08e-18	Neuroblastoma cells	RHOT1
SRP14	9.29e-23	0.343256	0.746	0.545	3.52e-18	Neuroblastoma cells	SRP14
KPNA2	9.62e-23	0.323997	0.524	0.327	3.65e-18	Neuroblastoma cells	KPNA2
SETD5	9.99e-23	0.31136	0.488	0.293	3.79e-18	Neuroblastoma cells	SETD5
ST13	1.07e-22	0.311699	0.666	0.468	4.07e-18	Neuroblastoma cells	ST13
PBX1	1.25e-22	0.294162	0.325	0.166	4.73e-18	Neuroblastoma cells	PBX1
ATP6V0B	1.38e-22	0.327028	0.48	0.296	5.22e-18	Neuroblastoma cells	ATP6V0B
KIF5B	1.7e-22	0.328267	0.634	0.438	6.45e-18	Neuroblastoma cells	KIF5B
LMAN1	1.72e-22	0.276208	0.365	0.199	6.54e-18	Neuroblastoma cells	LMAN1
SRSF6	1.96e-22	0.29973	0.614	0.422	7.44e-18	Neuroblastoma cells	SRSF6
CCNT2	1.97e-22	0.31893	0.354	0.192	7.48e-18	Neuroblastoma cells	CCNT2
SMAP1	1.97e-22	0.278358	0.333	0.173	7.48e-18	Neuroblastoma cells	SMAP1
TBCA	2.17e-22	0.361344	0.474	0.294	8.22e-18	Neuroblastoma cells	TBCA
XRN2	2.19e-22	0.288048	0.473	0.288	8.32e-18	Neuroblastoma cells	XRN2
PCNA	2.32e-22	0.441612	0.413	0.244	8.81e-18	Neuroblastoma cells	PCNA
VPS29	2.35e-22	0.304775	0.338	0.182	8.9e-18	Neuroblastoma cells	VPS29
MT-CO1	2.52e-22	0.336456	0.994	0.992	9.56e-18	Neuroblastoma cells	MT-CO1
FAM127A	2.72e-22	0.270672	0.398	0.225	1.03e-17	Neuroblastoma cells	FAM127A
CLTA	2.82e-22	0.293565	0.409	0.235	1.07e-17	Neuroblastoma cells	CLTA
NDUFB10	3.26e-22	0.309058	0.339	0.18	1.24e-17	Neuroblastoma cells	NDUFB10
PRKAR2A	3.38e-22	0.311724	0.454	0.276	1.28e-17	Neuroblastoma cells	PRKAR2A
NDUFB4	3.69e-22	0.292897	0.52	0.335	1.4e-17	Neuroblastoma cells	NDUFB4
DNAJC2	3.97e-22	0.256369	0.371	0.201	1.51e-17	Neuroblastoma cells	DNAJC2
TAF11	4.01e-22	0.262395	0.256	0.118	1.52e-17	Neuroblastoma cells	TAF11
CACYBP	4.45e-22	0.441546	0.66	0.47	1.69e-17	Neuroblastoma cells	CACYBP
COPB1	4.98e-22	0.32762	0.367	0.201	1.89e-17	Neuroblastoma cells	COPB1
OTUB1	5.95e-22	0.256849	0.386	0.218	2.26e-17	Neuroblastoma cells	OTUB1
GARS	6.46e-22	0.347324	0.341	0.186	2.45e-17	Neuroblastoma cells	GARS
TENM3	6.8e-22	0.256359	0.257	0.118	2.58e-17	Neuroblastoma cells	TENM3
YY1	8.09e-22	0.382294	0.672	0.496	3.07e-17	Neuroblastoma cells	YY1
TARDBP	1.09e-21	0.250508	0.429	0.252	4.15e-17	Neuroblastoma cells	TARDBP
PJA2	1.21e-21	0.257889	0.551	0.351	4.57e-17	Neuroblastoma cells	PJA2
DYNLRB1	1.22e-21	0.304053	0.541	0.35	4.61e-17	Neuroblastoma cells	DYNLRB1
LARS	1.24e-21	0.270743	0.354	0.188	4.71e-17	Neuroblastoma cells	LARS
CPSF6	1.27e-21	0.326158	0.31	0.16	4.81e-17	Neuroblastoma cells	CPSF6
MAPK1IP1L	1.41e-21	0.251363	0.536	0.339	5.35e-17	Neuroblastoma cells	MAPK1IP1L
C1orf52	1.7e-21	0.293193	0.357	0.195	6.45e-17	Neuroblastoma cells	C1orf52
FNDC3A	1.86e-21	0.262459	0.426	0.243	7.06e-17	Neuroblastoma cells	FNDC3A
SUPT16H	2.19e-21	0.264791	0.309	0.159	8.29e-17	Neuroblastoma cells	SUPT16H
BRAF	2.55e-21	0.26663	0.362	0.198	9.68e-17	Neuroblastoma cells	BRAF
KDM5B	2.99e-21	0.339494	0.363	0.199	1.13e-16	Neuroblastoma cells	KDM5B
CEP290	3.19e-21	0.257873	0.283	0.138	1.21e-16	Neuroblastoma cells	CEP290
MTCO3P22	3.32e-21	0.596435	0.291	0.159	1.26e-16	Neuroblastoma cells	MTCO3P22
IFRD1	3.37e-21	0.343107	0.559	0.375	1.28e-16	Neuroblastoma cells	IFRD1
RNF11	3.63e-21	0.282944	0.465	0.283	1.37e-16	Neuroblastoma cells	RNF11
RPN2	3.63e-21	0.26231	0.471	0.292	1.38e-16	Neuroblastoma cells	RPN2
TRIM13	4.29e-21	0.257309	0.279	0.136	1.63e-16	Neuroblastoma cells	TRIM13
TRAPPC8	4.74e-21	0.297652	0.318	0.169	1.8e-16	Neuroblastoma cells	TRAPPC8
KCTD10	5.08e-21	0.297384	0.287	0.143	1.93e-16	Neuroblastoma cells	KCTD10
SEC61G	5.33e-21	0.323256	0.448	0.277	2.02e-16	Neuroblastoma cells	SEC61G
RAPGEF6	5.49e-21	0.255898	0.34	0.178	2.08e-16	Neuroblastoma cells	RAPGEF6
AP3D1	7.16e-21	0.262646	0.395	0.228	2.71e-16	Neuroblastoma cells	AP3D1
CIRBP	9.03e-21	0.395854	0.611	0.449	3.43e-16	Neuroblastoma cells	CIRBP
OLA1	1.03e-20	0.302357	0.4	0.236	3.9e-16	Neuroblastoma cells	OLA1
POGK	1.28e-20	0.306846	0.311	0.161	4.87e-16	Neuroblastoma cells	POGK
YBX1	1.4e-20	0.347256	0.833	0.7	5.33e-16	Neuroblastoma cells	YBX1
IDS	1.68e-20	0.298419	0.602	0.421	6.36e-16	Neuroblastoma cells	IDS
POMP	2.08e-20	0.333334	0.472	0.303	7.88e-16	Neuroblastoma cells	POMP
FOXO3	2.29e-20	0.388007	0.478	0.305	8.69e-16	Neuroblastoma cells	FOXO3
ATP5C1	2.41e-20	0.250144	0.484	0.307	9.14e-16	Neuroblastoma cells	ATP5C1
KRT10	5.1e-20	0.250327	0.324	0.173	1.93e-15	Neuroblastoma cells	KRT10
NBR1	5.44e-20	0.317049	0.377	0.219	2.06e-15	Neuroblastoma cells	NBR1
SLC4A5	6.15e-20	0.266764	0.257	0.127	2.33e-15	Neuroblastoma cells	SLC4A5
SMURF2	6.86e-20	0.261448	0.408	0.24	2.6e-15	Neuroblastoma cells	SMURF2
AHI1	7.2e-20	0.257214	0.302	0.158	2.73e-15	Neuroblastoma cells	AHI1
RIOK3	7.92e-20	0.252167	0.427	0.257	3e-15	Neuroblastoma cells	RIOK3
HNRNPD	7.98e-20	0.28122	0.771	0.624	3.03e-15	Neuroblastoma cells	HNRNPD
RBM14	9.71e-20	0.389655	0.62	0.453	3.68e-15	Neuroblastoma cells	RBM14
RFX7	1.04e-19	0.286048	0.279	0.139	3.94e-15	Neuroblastoma cells	RFX7
2025-03-06	1.15e-19	0.293592	0.613	0.455	4.35e-15	Neuroblastoma cells	2025-03-06
VPS4B	1.28e-19	0.255	0.347	0.192	4.87e-15	Neuroblastoma cells	VPS4B
MT-ATP8	1.32e-19	0.344558	0.943	0.926	5.01e-15	Neuroblastoma cells	MT-ATP8
ATP5G2	1.57e-19	0.277456	0.734	0.555	5.97e-15	Neuroblastoma cells	ATP5G2
CDK2AP1	1.73e-19	0.279626	0.499	0.328	6.55e-15	Neuroblastoma cells	CDK2AP1
PPP6R3	1.94e-19	0.264169	0.416	0.249	7.35e-15	Neuroblastoma cells	PPP6R3
USPL1	2.35e-19	0.28815	0.371	0.214	8.92e-15	Neuroblastoma cells	USPL1
ANK3	2.36e-19	0.269317	0.266	0.13	8.94e-15	Neuroblastoma cells	ANK3
MLXIP	2.73e-19	0.287967	0.586	0.401	1.03e-14	Neuroblastoma cells	MLXIP
MARK3	2.79e-19	0.300681	0.442	0.277	1.06e-14	Neuroblastoma cells	MARK3
ZNF326	2.97e-19	0.253989	0.289	0.147	1.12e-14	Neuroblastoma cells	ZNF326
LRRC75A-AS1	3.08e-19	0.46741	0.672	0.518	1.17e-14	Neuroblastoma cells	LRRC75A-AS1
PKD1	3.15e-19	0.267211	0.309	0.165	1.19e-14	Neuroblastoma cells	PKD1
PARVA	3.18e-19	0.398602	0.26	0.136	1.2e-14	Neuroblastoma cells	PARVA
SRSF2	3.46e-19	0.277485	0.833	0.689	1.31e-14	Neuroblastoma cells	SRSF2
PHB2	4.34e-19	0.280139	0.507	0.339	1.64e-14	Neuroblastoma cells	PHB2
TPD52L2	4.84e-19	0.254139	0.264	0.131	1.83e-14	Neuroblastoma cells	TPD52L2
YTHDF2	5.31e-19	0.266098	0.488	0.309	2.01e-14	Neuroblastoma cells	YTHDF2
DYNLL1	5.93e-19	0.328247	0.842	0.692	2.25e-14	Neuroblastoma cells	DYNLL1
CHD9	7.46e-19	0.268688	0.515	0.333	2.83e-14	Neuroblastoma cells	CHD9
SHMT2	7.71e-19	0.258964	0.263	0.134	2.92e-14	Neuroblastoma cells	SHMT2
NDUFS5	1.12e-18	0.270347	0.489	0.317	4.24e-14	Neuroblastoma cells	NDUFS5
ACSL3	1.14e-18	0.279735	0.399	0.237	4.31e-14	Neuroblastoma cells	ACSL3
CEBPG	3.44e-18	0.251974	0.317	0.171	1.3e-13	Neuroblastoma cells	CEBPG
DARS	4.57e-18	0.272659	0.482	0.309	1.73e-13	Neuroblastoma cells	DARS
MAP3K3	4.59e-18	0.300611	0.402	0.249	1.74e-13	Neuroblastoma cells	MAP3K3
FOXN3	5.27e-18	0.303597	0.495	0.329	2e-13	Neuroblastoma cells	FOXN3
YWHAB	8.58e-18	0.263089	0.832	0.691	3.25e-13	Neuroblastoma cells	YWHAB
BCLAF1	8.71e-18	0.299735	0.57	0.395	3.3e-13	Neuroblastoma cells	BCLAF1
HNRNPA1	1.23e-17	0.42324	0.893	0.792	4.67e-13	Neuroblastoma cells	HNRNPA1
NDUFC2	1.33e-17	0.278608	0.336	0.193	5.05e-13	Neuroblastoma cells	NDUFC2
PGAM1	1.65e-17	0.255267	0.274	0.148	6.25e-13	Neuroblastoma cells	PGAM1
FAM3C	2.44e-17	0.256815	0.304	0.169	9.25e-13	Neuroblastoma cells	FAM3C
CAMLG	2.53e-17	0.276007	0.484	0.314	9.6e-13	Neuroblastoma cells	CAMLG
APEX1	2.8e-17	0.296051	0.484	0.325	1.06e-12	Neuroblastoma cells	APEX1
EMC7	2.87e-17	0.297541	0.308	0.171	1.09e-12	Neuroblastoma cells	EMC7
RPS13	3.07e-17	0.447152	0.934	0.819	1.16e-12	Neuroblastoma cells	RPS13
STX12	4.19e-17	0.255206	0.267	0.143	1.59e-12	Neuroblastoma cells	STX12
ENO1	4.97e-17	0.374981	0.709	0.558	1.88e-12	Neuroblastoma cells	ENO1
RNF187	5.04e-17	0.250961	0.303	0.167	1.91e-12	Neuroblastoma cells	RNF187
CBX4	6.02e-17	0.447379	0.739	0.622	2.28e-12	Neuroblastoma cells	CBX4
PSMA2	1.1e-16	0.251971	0.345	0.204	4.18e-12	Neuroblastoma cells	PSMA2
VKORC1	2.13e-16	0.266664	0.299	0.17	8.06e-12	Neuroblastoma cells	VKORC1
ERGIC3	2.9e-16	0.279806	0.533	0.363	1.1e-11	Neuroblastoma cells	ERGIC3
COX7C	3e-16	0.312232	0.774	0.611	1.14e-11	Neuroblastoma cells	COX7C
AZIN1	3.18e-16	0.250382	0.474	0.311	1.2e-11	Neuroblastoma cells	AZIN1
LRBA	3.43e-16	0.272747	0.274	0.152	1.3e-11	Neuroblastoma cells	LRBA
MTRNR2L12	4.8e-16	0.253151	0.533	0.365	1.82e-11	Neuroblastoma cells	MTRNR2L12
HNRNPAB	5.5e-16	0.263909	0.591	0.431	2.08e-11	Neuroblastoma cells	HNRNPAB
NEDD8	6.05e-16	0.253449	0.429	0.271	2.3e-11	Neuroblastoma cells	NEDD8
CHMP4B	6.85e-16	0.263035	0.329	0.194	2.6e-11	Neuroblastoma cells	CHMP4B
CTR9	9.37e-16	0.280751	0.368	0.225	3.55e-11	Neuroblastoma cells	CTR9
TUBA1B	2.01e-15	0.544583	0.924	0.839	7.61e-11	Neuroblastoma cells	TUBA1B
BLOC1S6	2.18e-15	0.250762	0.419	0.269	8.27e-11	Neuroblastoma cells	BLOC1S6
HSP90AA1	3.55e-15	0.65747	0.968	0.914	1.35e-10	Neuroblastoma cells	HSP90AA1
ARID1A	5.76e-15	0.258475	0.564	0.41	2.18e-10	Neuroblastoma cells	ARID1A
AHSA1	6.26e-15	0.286209	0.489	0.338	2.37e-10	Neuroblastoma cells	AHSA1
USMG5	8.04e-15	0.311115	0.425	0.279	3.05e-10	Neuroblastoma cells	USMG5
ALDOA	9.52e-15	0.295536	0.601	0.448	3.61e-10	Neuroblastoma cells	ALDOA
ATP5O	1.33e-14	0.361036	0.456	0.319	5.03e-10	Neuroblastoma cells	ATP5O
TOMM20	4.07e-14	0.255075	0.573	0.422	1.54e-09	Neuroblastoma cells	TOMM20
TMEM258	1e-12	0.259581	0.431	0.292	3.8e-08	Neuroblastoma cells	TMEM258
EIF4A3	2.61e-12	0.264349	0.617	0.47	9.89e-08	Neuroblastoma cells	EIF4A3
RPS21	3.43e-12	0.399991	0.932	0.789	1.3e-07	Neuroblastoma cells	RPS21
RPL37A	5.52e-12	0.433597	0.967	0.86	2.09e-07	Neuroblastoma cells	RPL37A
PUM2	3.07e-11	0.310171	0.501	0.375	1.16e-06	Neuroblastoma cells	PUM2
RPS13P2	2.15e-10	0.269551	0.499	0.37	8.14e-06	Neuroblastoma cells	RPS13P2
RPSA	4.94e-10	0.272044	0.845	0.707	1.87e-05	Neuroblastoma cells	RPSA
IRS2	2.76e-09	0.281904	0.597	0.455	0.000104597	Neuroblastoma cells	IRS2
TUT1	4.49e-09	0.259467	0.826	0.694	0.000170379	Neuroblastoma cells	TUT1
ZFAND2A	8.77e-09	0.318793	0.299	0.206	0.000332651	Neuroblastoma cells	ZFAND2A
RPL24	1.54e-06	0.308021	0.868	0.73	0.0583834	Neuroblastoma cells	RPL24
HSPB1	6.27e-05	0.386528	0.736	0.64	1	Neuroblastoma cells	HSPB1
LDHA	0.000226529	0.268321	0.654	0.58	1	Neuroblastoma cells	LDHA
SPATS2L	0.000303351	0.328505	0.259	0.21	1	Neuroblastoma cells	SPATS2L
RPS7	0.00146023	0.334214	0.872	0.779	1	Neuroblastoma cells	RPS7
RPS24	0.00936614	0.26597	0.955	0.86	1	Neuroblastoma cells	RPS24
PLP1	1.64e-279	2.89534	0.574	0.039	6.22e-275	Neurons	PLP1
CDH19	1.48e-245	3.30145	0.591	0.069	5.62e-241	Neurons	CDH19
GPM6B	1.26e-233	2.62964	0.572	0.067	4.76e-229	Neurons	GPM6B
ERBB3	1.1e-204	1.5635	0.423	0.024	4.17e-200	Neurons	ERBB3
FOXD3	2.22e-199	1.61326	0.39	0.017	8.43e-195	Neurons	FOXD3
ITGB8	1.04e-198	3.52193	0.585	0.106	3.96e-194	Neurons	ITGB8
RELN	9.39e-190	1.91915	0.412	0.028	3.56e-185	Neurons	RELN
SEMA3B	1.99e-186	1.71396	0.437	0.038	7.54e-182	Neurons	SEMA3B
LGI4	1.05e-172	1.79042	0.434	0.045	3.98e-168	Neurons	LGI4
CHL1	5.18e-171	2.20671	0.464	0.06	1.97e-166	Neurons	CHL1
NRXN3	1.46e-170	1.31206	0.342	0.016	5.54e-166	Neurons	NRXN3
MPZ	1.84e-160	1.53872	0.318	0.013	6.97e-156	Neurons	MPZ
S100B	7.28e-159	2.09052	0.519	0.098	2.76e-154	Neurons	S100B
NRXN1	3.51e-158	1.98571	0.511	0.096	1.33e-153	Neurons	NRXN1
MIA	3.33e-157	1.09049	0.315	0.014	1.26e-152	Neurons	MIA
GAS7	2.25e-156	1.6999	0.475	0.075	8.55e-152	Neurons	GAS7
SOX2	4.3e-147	1.94676	0.429	0.061	1.63e-142	Neurons	SOX2
SHC4	1.91e-143	1.03813	0.285	0.012	7.23e-139	Neurons	SHC4
SLC35F1	9.08e-143	1.10646	0.307	0.018	3.44e-138	Neurons	SLC35F1
SOX10	1.19e-142	1.99733	0.467	0.083	4.51e-138	Neurons	SOX10
TFAP2A	1.21e-140	1.15912	0.281	0.011	4.58e-136	Neurons	TFAP2A
ABCA8	4.27e-135	1.32892	0.346	0.034	1.62e-130	Neurons	ABCA8
SBSPON	6.95e-135	1.12847	0.304	0.02	2.63e-130	Neurons	SBSPON
SCN7A	7.12e-135	2.07571	0.411	0.063	2.7e-130	Neurons	SCN7A
AHR	6.28e-134	2.31399	0.613	0.205	2.38e-129	Neurons	AHR
SEMA3C	7e-134	1.64566	0.381	0.049	2.66e-129	Neurons	SEMA3C
PRIMA1	1.12e-133	1.16578	0.277	0.014	4.26e-129	Neurons	PRIMA1
PTPRZ1	2.14e-132	1.08119	0.255	0.009	8.1e-128	Neurons	PTPRZ1
ST6GALNAC2-cluster	2.65e-131	0.879386	0.251	0.008	1.01e-126	Neurons	ST6GALNAC2-cluster
TNFAIP6	2e-130	1.59423	0.35	0.038	7.58e-126	Neurons	TNFAIP6
PMP2	9.47e-130	1.14275	0.255	0.01	3.59e-125	Neurons	PMP2
TSPAN11	4.75e-129	1.50788	0.371	0.049	1.8e-124	Neurons	TSPAN11
RDH10	2.89e-128	1.77846	0.478	0.102	1.1e-123	Neurons	RDH10
FSTL3	2.3e-124	1.5622	0.326	0.034	8.74e-120	Neurons	FSTL3
PPT2-cluster	3.27e-124	1.51116	0.403	0.068	1.24e-119	Neurons	PPT2-cluster
DLX2	2.63e-122	1.10101	0.284	0.02	9.97e-118	Neurons	DLX2
FXYD1	6.89e-121	1.29431	0.356	0.047	2.61e-116	Neurons	FXYD1
VGLL3	1.27e-120	1.37076	0.359	0.048	4.82e-116	Neurons	VGLL3
CRYAB	1.32e-119	3.82394	0.632	0.293	4.99e-115	Neurons	CRYAB
COL8A1	2.91e-118	2.00682	0.376	0.058	1.1e-113	Neurons	COL8A1
PLAT	2.11e-111	1.56053	0.439	0.099	7.99e-107	Neurons	PLAT
SERPINA5-cluster	4.97e-111	1.5385	0.279	0.026	1.88e-106	Neurons	SERPINA5-cluster
PAPPA	1.17e-109	1.45815	0.277	0.025	4.43e-105	Neurons	PAPPA
AHR-cluster	2.44e-107	1.50617	0.392	0.075	9.26e-103	Neurons	AHR-cluster
HBEGF	4.52e-107	2.20946	0.594	0.235	1.71e-102	Neurons	HBEGF
RAB4B-cluster	9.99e-106	1.22413	0.411	0.087	3.79e-101	Neurons	RAB4B-cluster
MXRA8	2.04e-105	1.10767	0.392	0.072	7.75e-101	Neurons	MXRA8
STARD13	3.46e-105	1.35798	0.354	0.06	1.31e-100	Neurons	STARD13
ALDH1A1	2.72e-102	1.62226	0.313	0.044	1.03e-97	Neurons	ALDH1A1
VWA1	7.01e-101	1.45764	0.475	0.13	2.66e-96	Neurons	VWA1
MATN2	1.24e-99	1.16995	0.335	0.055	4.7e-95	Neurons	MATN2
XKR4	3.91e-98	1.10517	0.263	0.027	1.48e-93	Neurons	XKR4
FRMD6	9.02e-96	1.54351	0.381	0.083	3.42e-91	Neurons	FRMD6
KCTD12	9.88e-94	1.44269	0.527	0.175	3.75e-89	Neurons	KCTD12
S1PR3	4.41e-93	1.2751	0.346	0.064	1.67e-88	Neurons	S1PR3
CYR61	5.44e-93	1.46892	0.458	0.123	2.06e-88	Neurons	CYR61
TIMP3	1.49e-91	1.96568	0.602	0.269	5.65e-87	Neurons	TIMP3
OLFML2A	5.54e-91	1.37898	0.393	0.092	2.1e-86	Neurons	OLFML2A
CLIC4	9.83e-89	1.80104	0.567	0.265	3.73e-84	Neurons	CLIC4
VIM	4.79e-88	1.90145	0.834	0.666	1.82e-83	Neurons	VIM
PCDH10	9.58e-87	1.07788	0.295	0.047	3.63e-82	Neurons	PCDH10
FGF2	1.04e-86	1.20344	0.318	0.059	3.94e-82	Neurons	FGF2
FOSB	8.14e-86	1.76237	0.867	0.659	3.09e-81	Neurons	FOSB
NR2F2	8.13e-84	1.52296	0.596	0.259	3.08e-79	Neurons	NR2F2
S100A6	1.89e-83	1.61505	0.671	0.362	7.16e-79	Neurons	S100A6
IER3	6.26e-83	1.94967	0.638	0.31	2.37e-78	Neurons	IER3
SORBS1	8.33e-83	1.10701	0.359	0.084	3.16e-78	Neurons	SORBS1
ID4	3.38e-82	1.07234	0.348	0.075	1.28e-77	Neurons	ID4
GPR155	6.02e-82	1.25734	0.395	0.103	2.28e-77	Neurons	GPR155
LTBP4	7.29e-81	1.59106	0.459	0.155	2.76e-76	Neurons	LTBP4
COL14A1	1.28e-79	1.33908	0.415	0.119	4.85e-75	Neurons	COL14A1
CTNNAL1	8.6e-79	1.42657	0.442	0.15	3.26e-74	Neurons	CTNNAL1
EMP1	5.97e-78	1.51933	0.516	0.187	2.27e-73	Neurons	EMP1
BAG3	5.1e-77	1.63474	0.592	0.285	1.93e-72	Neurons	BAG3
EMP2	1.2e-76	1.26942	0.428	0.136	4.54e-72	Neurons	EMP2
DMD	1.12e-75	0.862312	0.26	0.041	4.24e-71	Neurons	DMD
PMP22	1.35e-75	1.57937	0.487	0.193	5.12e-71	Neurons	PMP22
ARHGEF26	3.1e-75	0.993924	0.271	0.047	1.17e-70	Neurons	ARHGEF26
SOWAHC	6.14e-75	1.43883	0.354	0.093	2.33e-70	Neurons	SOWAHC
ANXA1	1.07e-74	1.65205	0.575	0.258	4.07e-70	Neurons	ANXA1
CEBPB	1.18e-72	1.18627	0.448	0.15	4.47e-68	Neurons	CEBPB
DAG1	1.56e-71	1.1727	0.398	0.126	5.9e-67	Neurons	DAG1
RARRES2	3.81e-71	0.900008	0.301	0.064	1.45e-66	Neurons	RARRES2
THBS1	4.26e-71	1.12504	0.459	0.156	1.62e-66	Neurons	THBS1
LATS2	1.61e-70	1.33009	0.365	0.102	6.1e-66	Neurons	LATS2
CNN3	1.9e-70	1.48876	0.527	0.253	7.19e-66	Neurons	CNN3
LGALS1	1.92e-69	1.38401	0.577	0.286	7.28e-65	Neurons	LGALS1
SCD	1.97e-69	1.30722	0.408	0.137	7.46e-65	Neurons	SCD
CD74	9.34e-69	0.990421	0.934	0.795	3.54e-64	Neurons	CD74
KLF4	1.97e-68	1.74244	0.45	0.164	7.47e-64	Neurons	KLF4
EGR3	2.6e-68	1.36569	0.494	0.196	9.86e-64	Neurons	EGR3
ITGB4	5.24e-68	1.15512	0.285	0.061	1.99e-63	Neurons	ITGB4
SDC3	6.95e-68	1.04133	0.346	0.095	2.63e-63	Neurons	SDC3
PMEPA1	1.36e-67	1.84719	0.635	0.398	5.15e-63	Neurons	PMEPA1
DNAJA1	1.91e-67	1.13819	0.864	0.777	7.26e-63	Neurons	DNAJA1
ITGA6	1.37e-66	1.19253	0.445	0.154	5.21e-62	Neurons	ITGA6
GADD45B	2.16e-66	1.09218	0.669	0.33	8.18e-62	Neurons	GADD45B
CD59	2.93e-66	1.56257	0.594	0.326	1.11e-61	Neurons	CD59
CD9	4.94e-66	1.18274	0.445	0.167	1.87e-61	Neurons	CD9
HLA-DRB5	6.16e-66	1.60198	0.517	0.232	2.34e-61	Neurons	HLA-DRB5
ABL2	1.56e-63	1.78766	0.531	0.273	5.93e-59	Neurons	ABL2
ITGAV	3.01e-63	1.25692	0.462	0.19	1.14e-58	Neurons	ITGAV
HSPA8	7.14e-63	1.07234	0.884	0.797	2.71e-58	Neurons	HSPA8
DNAJB1	1.53e-62	1.43852	0.843	0.686	5.81e-58	Neurons	DNAJB1
GEM	1.81e-62	1.52366	0.516	0.23	6.85e-58	Neurons	GEM
MAL	2.29e-62	0.861875	0.301	0.071	8.69e-58	Neurons	MAL
S100A10	5.41e-62	1.00634	0.575	0.278	2.05e-57	Neurons	S100A10
HSPA1B	6.01e-61	1.70091	0.713	0.502	2.28e-56	Neurons	HSPA1B
ATF3	1.51e-60	1.51504	0.531	0.266	5.73e-56	Neurons	ATF3
TSC22D2	2.37e-60	1.32864	0.58	0.319	9e-56	Neurons	TSC22D2
PROS1	2.53e-60	0.82518	0.298	0.074	9.61e-56	Neurons	PROS1
HSPG2	3.43e-60	0.829853	0.381	0.117	1.3e-55	Neurons	HSPG2
LGALS3	5.27e-60	1.0856	0.42	0.152	2e-55	Neurons	LGALS3
PPP1R15A	9.89e-60	1.30515	0.694	0.443	3.75e-55	Neurons	PPP1R15A
FN1	1.23e-59	1.27172	0.525	0.248	4.66e-55	Neurons	FN1
GNG12	1.09e-58	1.03347	0.368	0.121	4.13e-54	Neurons	GNG12
IGF2BP2	1.7e-58	0.875188	0.254	0.056	6.44e-54	Neurons	IGF2BP2
DST	3.9e-58	1.65395	0.575	0.34	1.48e-53	Neurons	DST
GSN	6.8e-58	0.928349	0.483	0.202	2.58e-53	Neurons	GSN
NGFR	1.96e-57	1.4384	0.489	0.231	7.42e-53	Neurons	NGFR
ANXA2	2.74e-57	1.62771	0.599	0.377	1.04e-52	Neurons	ANXA2
SPARC	6.13e-57	0.958059	0.774	0.564	2.32e-52	Neurons	SPARC
PRNP	1.03e-56	1.22239	0.538	0.29	3.9e-52	Neurons	PRNP
CTNNA1	3.03e-56	1.26161	0.481	0.233	1.15e-51	Neurons	CTNNA1
PCDH91	4.55e-56	1.2958	0.464	0.195	1.73e-51	Neurons	PCDH9
ZCCHC24	8.67e-56	0.900241	0.317	0.09	3.29e-51	Neurons	ZCCHC24
PTPN13	3.91e-55	0.872601	0.281	0.073	1.48e-50	Neurons	PTPN13
HEXIM1	9.11e-55	1.11783	0.708	0.466	3.45e-50	Neurons	HEXIM1
PTN	1.09e-54	0.84977	0.282	0.075	4.12e-50	Neurons	PTN
AXL	8.65e-54	0.819964	0.295	0.079	3.28e-49	Neurons	AXL
SORCS1	1.19e-53	0.92484	0.339	0.109	4.5e-49	Neurons	SORCS1
PLXDC2	1.57e-53	0.942155	0.307	0.088	5.94e-49	Neurons	PLXDC2
PRKCDBP	1.88e-53	0.821172	0.342	0.11	7.13e-49	Neurons	PRKCDBP
C1orf198	7.71e-53	1.04655	0.439	0.193	2.92e-48	Neurons	C1orf198
SLC38A2	1.04e-52	0.966664	0.853	0.762	3.95e-48	Neurons	SLC38A2
AHNAK	1.3e-52	1.1448	0.621	0.359	4.94e-48	Neurons	AHNAK
ZFP36L1	2.41e-52	0.867112	0.864	0.628	9.15e-48	Neurons	ZFP36L1
HSP90AB1	6.27e-52	0.90417	0.955	0.907	2.38e-47	Neurons	HSP90AB1
CYBRD1	2.27e-51	0.742884	0.331	0.102	8.61e-47	Neurons	CYBRD1
QKI	5.18e-51	1.24115	0.566	0.339	1.96e-46	Neurons	QKI
RHBDF1	1.26e-50	0.868073	0.263	0.069	4.79e-46	Neurons	RHBDF1
NR4A21	1.49e-50	0.79487	0.74	0.432	5.65e-46	Neurons	NR4A2
TNS3	4.34e-50	0.81009	0.282	0.079	1.65e-45	Neurons	TNS3
COL4A1	7.42e-50	0.570258	0.48	0.208	2.81e-45	Neurons	COL4A1
COL18A1	1.1e-49	1.04355	0.359	0.127	4.16e-45	Neurons	COL18A1
GALNT2	3.52e-49	0.965364	0.386	0.156	1.34e-44	Neurons	GALNT2
MCAM	5.31e-49	0.873259	0.4	0.155	2.01e-44	Neurons	MCAM
HSPA1A	8.87e-49	1.4171	0.798	0.675	3.36e-44	Neurons	HSPA1A
GFRA3	1.9e-48	0.942563	0.287	0.086	7.19e-44	Neurons	GFRA3
KLF5	3.6e-48	0.863431	0.26	0.07	1.37e-43	Neurons	KLF5
FAM46A	4.31e-48	1.29261	0.429	0.188	1.64e-43	Neurons	FAM46A
SERPINH1	7.76e-48	1.25914	0.431	0.193	2.94e-43	Neurons	SERPINH1
CLU	9.7e-48	1.64744	0.553	0.326	3.68e-43	Neurons	CLU
BPGM	1.76e-47	1.16731	0.392	0.166	6.69e-43	Neurons	BPGM
C1R	1.46e-46	0.997476	0.356	0.129	5.54e-42	Neurons	C1R
IFITM3	1.85e-46	1.06546	0.765	0.584	7.02e-42	Neurons	IFITM3
BCL6	2.64e-46	0.932136	0.527	0.273	1e-41	Neurons	BCL6
SERTAD1	4.95e-46	0.871473	0.44	0.197	1.88e-41	Neurons	SERTAD1
NR4A1	5.16e-46	0.828851	0.752	0.526	1.96e-41	Neurons	NR4A1
FAM126A	9.13e-46	1.04781	0.354	0.138	3.46e-41	Neurons	FAM126A
HSPA6	9.58e-46	1.71659	0.408	0.179	3.63e-41	Neurons	HSPA6
TMEM176B	2.9e-45	1.1698	0.45	0.218	1.1e-40	Neurons	TMEM176B
CEBPD	4.87e-45	1.22236	0.334	0.119	1.85e-40	Neurons	CEBPD
COL1A2	6.62e-45	0.310886	0.679	0.457	2.51e-40	Neurons	COL1A2
FBLN5	2.39e-44	0.82059	0.31	0.107	9.05e-40	Neurons	FBLN5
SERTAD2	4.06e-44	1.02949	0.453	0.224	1.54e-39	Neurons	SERTAD2
ADAMTS1	4.98e-44	1.05411	0.334	0.119	1.89e-39	Neurons	ADAMTS1
ARHGEF10-cluster	5.16e-44	0.673291	0.26	0.076	1.96e-39	Neurons	ARHGEF10-cluster
ZNF503	5.3e-44	1.29637	0.481	0.263	2.01e-39	Neurons	ZNF503
SELENOP	5.89e-44	0.77067	0.282	0.089	2.23e-39	Neurons	SELENOP
PGM2L1	7.49e-44	1.28613	0.464	0.242	2.84e-39	Neurons	PGM2L1
HLA-DRA	1.26e-43	0.70277	0.755	0.534	4.78e-39	Neurons	HLA-DRA
TMEM176A	9.57e-43	1.15735	0.415	0.196	3.63e-38	Neurons	TMEM176A
HSPB11	1.23e-42	1.00504	0.781	0.642	4.66e-38	Neurons	HSPB1
L1CAM1	2.14e-42	1.18041	0.533	0.31	8.13e-38	Neurons	L1CAM
NFIX	1.18e-41	0.788156	0.323	0.121	4.48e-37	Neurons	NFIX
RUNX1	1.3e-41	0.825869	0.345	0.132	4.92e-37	Neurons	RUNX1
NR2F1	2.65e-41	0.739714	0.337	0.124	1.01e-36	Neurons	NR2F1
MEGF9	3.72e-41	0.849764	0.357	0.149	1.41e-36	Neurons	MEGF9
ID2	3.87e-41	1.15124	0.614	0.375	1.47e-36	Neurons	ID2
EGR2	6.85e-41	1.12861	0.292	0.102	2.6e-36	Neurons	EGR2
FAM129B	1.13e-40	0.891586	0.339	0.137	4.28e-36	Neurons	FAM129B
ANK31	1.35e-40	0.812607	0.337	0.13	5.11e-36	Neurons	ANK3
PDLIM4	3.12e-40	0.928462	0.312	0.119	1.18e-35	Neurons	PDLIM4
FERMT2	4.77e-40	1.01576	0.409	0.205	1.81e-35	Neurons	FERMT2
RBBP6	8.4e-40	0.957895	0.723	0.592	3.18e-35	Neurons	RBBP6
RHOC	1.96e-39	0.8313	0.331	0.13	7.44e-35	Neurons	RHOC
LAMA4	2.19e-39	0.760104	0.35	0.136	8.3e-35	Neurons	LAMA4
ANXA5	2.62e-39	1.08605	0.597	0.409	9.92e-35	Neurons	ANXA5
DKK3	3.75e-39	0.840626	0.335	0.134	1.42e-34	Neurons	DKK3
SIPA1L2	4.04e-39	0.76896	0.293	0.105	1.53e-34	Neurons	SIPA1L2
EHBP1	4.33e-39	0.916258	0.431	0.223	1.64e-34	Neurons	EHBP1
NLGN4X	4.52e-39	1.28259	0.354	0.157	1.72e-34	Neurons	NLGN4X
NXF1	7.67e-39	0.791098	0.734	0.551	2.91e-34	Neurons	NXF1
KCNMB4	8.65e-39	0.689232	0.259	0.084	3.28e-34	Neurons	KCNMB4
MAF	9.92e-39	0.79865	0.335	0.129	3.76e-34	Neurons	MAF
SPTBN1	1.36e-38	0.873558	0.661	0.485	5.16e-34	Neurons	SPTBN1
LGALS3BP	1.5e-38	0.855048	0.378	0.173	5.68e-34	Neurons	LGALS3BP
PLK2	1.97e-38	1.08104	0.378	0.17	7.45e-34	Neurons	PLK2
IRS21	2.25e-38	0.754123	0.665	0.457	8.53e-34	Neurons	IRS2
FOXO1	2.83e-38	0.743448	0.545	0.307	1.07e-33	Neurons	FOXO1
PSAP	4.03e-38	0.824791	0.643	0.504	1.53e-33	Neurons	PSAP
HLA-DRB1	4.46e-38	0.708827	0.677	0.456	1.69e-33	Neurons	HLA-DRB1
KLHL21	8.44e-38	0.726259	0.362	0.149	3.2e-33	Neurons	KLHL21
PTTG1	3.05e-37	0.845375	0.357	0.154	1.16e-32	Neurons	PTTG1
EPB41L2	4.59e-37	0.842374	0.342	0.145	1.74e-32	Neurons	EPB41L2
MAFF	6.84e-37	0.90758	0.491	0.273	2.6e-32	Neurons	MAFF
SPATA13	7.22e-37	0.873108	0.345	0.146	2.74e-32	Neurons	SPATA13
NUDT4	1.48e-36	1.17827	0.567	0.395	5.6e-32	Neurons	NUDT4
COL5A2	2.53e-36	0.685928	0.328	0.131	9.58e-32	Neurons	COL5A2
ANKRD10	2.62e-36	1.16377	0.511	0.337	9.93e-32	Neurons	ANKRD10
MBNL2	3.97e-36	1.02503	0.498	0.302	1.5e-31	Neurons	MBNL2
THBS2	5.06e-36	0.677515	0.262	0.087	1.92e-31	Neurons	THBS2
HSPA5	1.09e-35	0.851262	0.719	0.591	4.14e-31	Neurons	HSPA5
BRD2	3.97e-35	0.735651	0.768	0.634	1.51e-30	Neurons	BRD2
ITPR3	4.55e-35	0.454783	0.254	0.083	1.73e-30	Neurons	ITPR3
RCAN1	4.73e-35	0.801553	0.32	0.129	1.79e-30	Neurons	RCAN1
LAMB1	9.45e-35	0.891169	0.426	0.221	3.58e-30	Neurons	LAMB1
SQSTM1	1.05e-34	0.866951	0.672	0.499	3.98e-30	Neurons	SQSTM1
COL4A2	1.21e-34	0.706469	0.542	0.338	4.57e-30	Neurons	COL4A2
JUN	7.19e-34	0.979209	0.745	0.587	2.73e-29	Neurons	JUN
MCL1	1.27e-33	0.791274	0.754	0.614	4.81e-29	Neurons	MCL1
CCL2	3.36e-33	1.7753	0.414	0.219	1.27e-28	Neurons	CCL2
USP53	5.36e-33	0.670514	0.353	0.16	2.03e-28	Neurons	USP53
SELENOM	8.05e-33	0.718182	0.279	0.11	3.05e-28	Neurons	SELENOM
AP1S2	1.1e-32	0.993228	0.451	0.269	4.19e-28	Neurons	AP1S2
ID3	1.22e-32	0.927886	0.376	0.179	4.64e-28	Neurons	ID3
HSP90AA11	1.25e-32	0.530607	0.959	0.923	4.75e-28	Neurons	HSP90AA1
COL12A1	1.86e-32	0.894642	0.271	0.103	7.05e-28	Neurons	COL12A1
MARCKS	2.93e-32	0.98289	0.674	0.542	1.11e-27	Neurons	MARCKS
SEMA6D	3.85e-32	1.02388	0.296	0.128	1.46e-27	Neurons	SEMA6D
COL5A1	5.59e-32	0.75404	0.368	0.176	2.12e-27	Neurons	COL5A1
ZFAND5	2.95e-31	0.730657	0.738	0.612	1.12e-26	Neurons	ZFAND5
ASAP2	3.92e-31	0.614691	0.277	0.111	1.49e-26	Neurons	ASAP2
ING1	4.17e-31	0.646613	0.395	0.206	1.58e-26	Neurons	ING1
PDK4	1.34e-30	0.783792	0.259	0.096	5.09e-26	Neurons	PDK4
HLA-C1	1.69e-30	0.427696	0.867	0.611	6.39e-26	Neurons	HLA-C
HES1	1.85e-30	0.909507	0.473	0.259	7e-26	Neurons	HES1
TIMP1	2.5e-30	0.536418	0.716	0.541	9.47e-26	Neurons	TIMP1
NFIL3	3.99e-30	1.00253	0.339	0.167	1.51e-25	Neurons	NFIL3
ARID5B	7.33e-30	1.13937	0.45	0.259	2.78e-25	Neurons	ARID5B
SERPING1	1.04e-29	0.812317	0.375	0.188	3.93e-25	Neurons	SERPING1
ABCA1	1.24e-29	0.765316	0.306	0.134	4.71e-25	Neurons	ABCA1
NFIC	1.51e-29	0.779017	0.458	0.273	5.73e-25	Neurons	NFIC
HLA-DPB1	1.71e-29	0.526523	0.451	0.246	6.49e-25	Neurons	HLA-DPB1
TENM31	2.01e-29	0.675322	0.296	0.126	7.61e-25	Neurons	TENM3
UAP1	4.7e-29	0.735658	0.395	0.21	1.78e-24	Neurons	UAP1
IFFO2	4.89e-29	0.546877	0.268	0.106	1.86e-24	Neurons	IFFO2
DLC1	7.49e-29	0.83533	0.398	0.216	2.84e-24	Neurons	DLC1
LAMC1	8.46e-29	0.83737	0.423	0.235	3.21e-24	Neurons	LAMC1
NFE2L2	1.61e-28	0.667898	0.563	0.366	6.1e-24	Neurons	NFE2L2
ARHGAP15	1.96e-28	0.562745	0.323	0.144	7.42e-24	Neurons	ARHGAP15
GAB1	2.21e-28	0.630732	0.255	0.101	8.38e-24	Neurons	GAB1
NDRG1	2.4e-28	0.792757	0.492	0.299	9.08e-24	Neurons	NDRG1
TOB1	2.65e-28	0.77515	0.514	0.334	1.01e-23	Neurons	TOB1
CTSD	2.94e-28	0.646066	0.404	0.225	1.11e-23	Neurons	CTSD
IL6ST	5.2e-28	0.525399	0.671	0.458	1.97e-23	Neurons	IL6ST
UBC	6.21e-28	0.594395	0.861	0.81	2.35e-23	Neurons	UBC
C1S	6.94e-28	0.589209	0.35	0.169	2.63e-23	Neurons	C1S
DDX3X	9.92e-28	0.607836	0.774	0.67	3.76e-23	Neurons	DDX3X
ZEB2	1.06e-27	0.714461	0.389	0.201	4e-23	Neurons	ZEB2
CSRP1	1.62e-27	0.770924	0.461	0.288	6.13e-23	Neurons	CSRP1
PLPP1	1.81e-27	0.623984	0.34	0.167	6.85e-23	Neurons	PLPP1
FTL	1.93e-27	0.42375	0.812	0.712	7.33e-23	Neurons	FTL
HSPH1	1.97e-27	0.89044	0.795	0.718	7.48e-23	Neurons	HSPH1
VCL	2e-27	0.708096	0.337	0.166	7.59e-23	Neurons	VCL
S100A11	3.19e-27	0.689814	0.506	0.314	1.21e-22	Neurons	S100A11
PHLDA1	3.39e-27	0.840703	0.425	0.238	1.29e-22	Neurons	PHLDA1
H2AFZ	3.73e-27	0.661517	0.787	0.688	1.41e-22	Neurons	H2AFZ
RGCC1	4.16e-27	0.542219	0.404	0.199	1.58e-22	Neurons	RGCC
LMNA	4.57e-27	0.79924	0.447	0.26	1.73e-22	Neurons	LMNA
BACH1	5.13e-27	0.934454	0.378	0.209	1.94e-22	Neurons	BACH1
HSPA2	6.35e-27	0.73419	0.356	0.181	2.41e-22	Neurons	HSPA2
HSPD1	7.58e-27	0.766278	0.781	0.668	2.88e-22	Neurons	HSPD1
PPP1R10	1.15e-26	0.691639	0.495	0.315	4.36e-22	Neurons	PPP1R10
SSFA2	1.22e-26	0.726534	0.335	0.166	4.61e-22	Neurons	SSFA2
CYTH3	2.13e-26	0.635051	0.268	0.117	8.08e-22	Neurons	CYTH3
MT2A	2.25e-26	0.52854	0.362	0.177	8.53e-22	Neurons	MT2A
FBLN2	2.6e-26	0.489587	0.252	0.099	9.87e-22	Neurons	FBLN2
LAMP2	2.63e-26	0.714101	0.362	0.197	9.99e-22	Neurons	LAMP2
CSRNP1	2.86e-26	0.589858	0.542	0.343	1.09e-21	Neurons	CSRNP1
ITPK1	5.98e-26	0.584068	0.321	0.159	2.27e-21	Neurons	ITPK1
TSPYL21	6.46e-26	0.549437	0.74	0.577	2.45e-21	Neurons	TSPYL2
DNAJB4	7.61e-26	0.875833	0.39	0.217	2.88e-21	Neurons	DNAJB4
CD44	9.09e-26	0.601663	0.743	0.581	3.45e-21	Neurons	CD44
ATF4	1.85e-25	0.535823	0.755	0.648	7.02e-21	Neurons	ATF4
CNP	2.08e-25	0.778896	0.415	0.258	7.9e-21	Neurons	CNP
NFKBIA	2.35e-25	0.390749	0.779	0.601	8.92e-21	Neurons	NFKBIA
TPT1-AS1	2.62e-25	0.723369	0.27	0.12	9.92e-21	Neurons	TPT1-AS1
CDKN1A	4.57e-25	0.746584	0.619	0.436	1.73e-20	Neurons	CDKN1A
WARS	4.74e-25	0.856774	0.356	0.2	1.8e-20	Neurons	WARS
EIF1	6.95e-25	0.363383	0.933	0.884	2.64e-20	Neurons	EIF1
PNRC11	7.25e-25	0.484394	0.801	0.654	2.75e-20	Neurons	PNRC1
NES	8.56e-25	0.989745	0.337	0.183	3.25e-20	Neurons	NES
WWTR1	1.4e-24	0.459554	0.306	0.136	5.33e-20	Neurons	WWTR1
WSB1	1.78e-24	0.747935	0.696	0.569	6.74e-20	Neurons	WSB1
HBP1	2.18e-24	0.588371	0.549	0.378	8.26e-20	Neurons	HBP1
RHOB	2.85e-24	0.979725	0.483	0.333	1.08e-19	Neurons	RHOB
FSTL1	3.26e-24	0.574313	0.375	0.196	1.23e-19	Neurons	FSTL1
BTG11	3.3e-24	0.431695	0.824	0.684	1.25e-19	Neurons	BTG1
BTG3	4.21e-24	0.638838	0.431	0.263	1.59e-19	Neurons	BTG3
PLEC	5.1e-24	0.676909	0.455	0.281	1.93e-19	Neurons	PLEC
SAP18	6.39e-24	0.637312	0.705	0.607	2.42e-19	Neurons	SAP18
LMO4	6.58e-24	0.816639	0.508	0.358	2.5e-19	Neurons	LMO4
RND3	1.02e-23	0.850395	0.348	0.188	3.86e-19	Neurons	RND3
EGR1	1.07e-23	0.87054	0.707	0.567	4.07e-19	Neurons	EGR1
RDX	1.18e-23	0.87092	0.373	0.22	4.48e-19	Neurons	RDX
ETS11	1.24e-23	0.447271	0.605	0.395	4.69e-19	Neurons	ETS1
SOD2	1.55e-23	0.945244	0.552	0.391	5.87e-19	Neurons	SOD2
CD81	1.56e-23	0.719475	0.699	0.631	5.93e-19	Neurons	CD81
ZSWIM6	2.01e-23	0.809986	0.373	0.22	7.62e-19	Neurons	ZSWIM6
HLA-DPA1	3.82e-23	0.396966	0.644	0.473	1.45e-18	Neurons	HLA-DPA1
H2AFX	4.09e-23	0.731127	0.42	0.258	1.55e-18	Neurons	H2AFX
CST3	4.27e-23	0.417349	0.5	0.314	1.62e-18	Neurons	CST3
RNF103	4.51e-23	0.688656	0.462	0.302	1.71e-18	Neurons	RNF103
SOX41	5.3e-23	0.815204	0.748	0.635	2.01e-18	Neurons	SOX4
SCARB2	1.14e-22	0.752683	0.44	0.292	4.31e-18	Neurons	SCARB2
MIR22HG	1.16e-22	0.502954	0.29	0.137	4.38e-18	Neurons	MIR22HG
SAT1	1.38e-22	0.674111	0.569	0.393	5.24e-18	Neurons	SAT1
MAP4K5	1.55e-22	0.771949	0.384	0.233	5.89e-18	Neurons	MAP4K5
HLA-DQB1	1.81e-22	0.547074	0.381	0.212	6.85e-18	Neurons	HLA-DQB1
AEBP1	2.18e-22	0.510472	0.296	0.142	8.28e-18	Neurons	AEBP1
[truncated: 3,708 more rows]
