# Supplementary material for: Identification of Crucial Genes Associated With MYCN‐Driven Neuroblastoma Based on Single‐Cell Analysis and Machine Learning
Source: Cancer Med. 2025 Jul 2;14(13):e71008. doi: 10.1002/cam4.71008 (PMC12216506; doi:10.1002/cam4.71008)
Supplement: Supplementary file 6 — Table S3. Marker genes of NB cells comparing MYCN‐amplified and MYCN non‐amplified groups. [file CAM4-14-e71008-s007.xls]

## Sheet: Table S2. Marker
p_val	avg_log2FC	pct.1	pct.2	p_val_adj	cluster	gene
0	2.87017	0.823	0.2	0	Neuroblastoma cells	STMN2
5.61e-292	1.99742	0.697	0.098	2.13e-287	Neuroblastoma cells	MAPT
5.24e-291	2.1363	0.741	0.134	1.99e-286	Neuroblastoma cells	ELAVL4
6.18e-285	2.04303	0.722	0.124	2.34e-280	Neuroblastoma cells	PHOX2B
9.91e-270	1.88875	0.746	0.159	3.76e-265	Neuroblastoma cells	RTN1
1.13e-254	1.99577	0.743	0.165	4.28e-250	Neuroblastoma cells	HAND2
1.82e-252	1.45716	0.562	0.05	6.89e-248	Neuroblastoma cells	CHRNA3
5.15e-250	2.63888	0.827	0.369	1.95e-245	Neuroblastoma cells	CCND1
9.7e-249	1.84027	0.585	0.061	3.68e-244	Neuroblastoma cells	CHGB
4.25e-244	1.604	0.654	0.105	1.61e-239	Neuroblastoma cells	KIF5C
1.13e-242	1.77627	0.694	0.147	4.3e-238	Neuroblastoma cells	ISL1
1.38e-240	1.42943	0.641	0.104	5.24e-236	Neuroblastoma cells	EEF1A2
3e-239	1.42712	0.566	0.061	1.14e-234	Neuroblastoma cells	PRAME
1.14e-238	1.92097	0.686	0.139	4.32e-234	Neuroblastoma cells	LRRN3
1.36e-225	1.43681	0.607	0.095	5.15e-221	Neuroblastoma cells	C14orf132
1.49e-225	1.49869	0.565	0.072	5.66e-221	Neuroblastoma cells	CELF4
1.53e-223	1.93608	0.766	0.249	5.82e-219	Neuroblastoma cells	CDK6
4.84e-223	1.1881	0.537	0.054	1.83e-218	Neuroblastoma cells	SCG3
4.96e-222	1.63261	0.715	0.185	1.88e-217	Neuroblastoma cells	ELAVL3
6.14e-221	1.50532	0.552	0.067	2.33e-216	Neuroblastoma cells	DCX
4.5e-220	1.61985	0.503	0.044	1.71e-215	Neuroblastoma cells	SYT4
1.52e-215	1.33174	0.567	0.079	5.78e-211	Neuroblastoma cells	SYT1
6.86e-213	1.47906	0.653	0.141	2.6e-208	Neuroblastoma cells	CBX1
3.29e-209	1.40613	0.647	0.133	1.25e-204	Neuroblastoma cells	CRMP1
9.73e-208	1.63239	0.77	0.259	3.69e-203	Neuroblastoma cells	GATA3
1.55e-206	1.68185	0.555	0.075	5.87e-202	Neuroblastoma cells	CNTNAP2
1.32e-203	1.35578	0.457	0.035	5e-199	Neuroblastoma cells	DPP6
1.63e-203	1.60162	0.725	0.221	6.19e-199	Neuroblastoma cells	MLLT11
7.55e-199	1.32196	0.525	0.07	2.86e-194	Neuroblastoma cells	PHOX2A
2.14e-195	1.61103	0.824	0.394	8.13e-191	Neuroblastoma cells	UCHL1
2.28e-194	2.00269	0.558	0.103	8.65e-190	Neuroblastoma cells	PRPH
1.01e-192	1.19017	0.477	0.05	3.85e-188	Neuroblastoma cells	HAND2-AS1
3.36e-192	1.01555	0.471	0.046	1.27e-187	Neuroblastoma cells	NSG1
9.04e-192	1.16925	0.476	0.05	3.43e-187	Neuroblastoma cells	NRCAM
1.78e-190	1.36149	0.549	0.09	6.76e-186	Neuroblastoma cells	MAOA
1.09e-189	2.14054	0.543	0.094	4.14e-185	Neuroblastoma cells	SCG2
2.39e-189	1.90187	0.827	0.41	9.07e-185	Neuroblastoma cells	CHGA
3.72e-189	1.21364	0.57	0.102	1.41e-184	Neuroblastoma cells	MAP2
1.72e-184	1.34601	0.677	0.185	6.51e-180	Neuroblastoma cells	BEX1
8.11e-184	1.631	0.459	0.05	3.08e-179	Neuroblastoma cells	DBH
8.66e-183	1.60823	0.741	0.279	3.28e-178	Neuroblastoma cells	ZFHX3
2.51e-182	1.04814	0.389	0.022	9.5e-178	Neuroblastoma cells	CADPS
7.78e-181	0.993648	0.428	0.036	2.95e-176	Neuroblastoma cells	SNAP25
2.52e-178	1.27484	0.495	0.072	9.57e-174	Neuroblastoma cells	TMOD1
3.38e-177	1.31433	0.387	0.025	1.28e-172	Neuroblastoma cells	KRT19
6.73e-177	1.07355	0.411	0.032	2.55e-172	Neuroblastoma cells	PCLO
7.43e-177	1.47235	0.484	0.067	2.82e-172	Neuroblastoma cells	TH
7.74e-177	1.08149	0.481	0.064	2.94e-172	Neuroblastoma cells	PRKAR2B
1.79e-175	1.03271	0.538	0.093	6.78e-171	Neuroblastoma cells	RUNDC3A
2.93e-175	0.927874	0.433	0.042	1.11e-170	Neuroblastoma cells	RAB6B
3.71e-172	0.991799	0.423	0.04	1.41e-167	Neuroblastoma cells	ELAVL2
9.55e-172	1.28054	0.692	0.227	3.62e-167	Neuroblastoma cells	INA
3.06e-170	1.4529	0.68	0.215	1.16e-165	Neuroblastoma cells	SOX11
5.71e-167	2.05541	0.638	0.19	2.17e-162	Neuroblastoma cells	MEG3
4.7e-165	1.53327	0.597	0.145	1.78e-160	Neuroblastoma cells	GAP43
1.63e-163	1.22733	0.668	0.191	6.17e-159	Neuroblastoma cells	NCAM1
2.63e-163	1.03885	0.408	0.039	9.98e-159	Neuroblastoma cells	INSM2
6.08e-162	0.958298	0.409	0.041	2.31e-157	Neuroblastoma cells	EML5
2.79e-160	1.28975	0.515	0.099	1.06e-155	Neuroblastoma cells	CNTN1
5.23e-160	1.53322	0.828	0.464	1.98e-155	Neuroblastoma cells	MAP1B
5.47e-160	0.746507	0.369	0.027	2.07e-155	Neuroblastoma cells	KCNQ2
7.9e-159	0.876159	0.434	0.053	3e-154	Neuroblastoma cells	GNAO1
5.59e-158	1.12229	0.375	0.031	2.12e-153	Neuroblastoma cells	RIMBP2
3.88e-157	1.57965	0.597	0.161	1.47e-152	Neuroblastoma cells	ALCAM
6.09e-156	1.16645	0.565	0.137	2.31e-151	Neuroblastoma cells	RUFY3
8.15e-156	0.806567	0.384	0.034	3.09e-151	Neuroblastoma cells	SHD
3.1e-155	1.17693	0.639	0.194	1.18e-150	Neuroblastoma cells	NNAT
1.39e-154	2.09257	0.602	0.167	5.25e-150	Neuroblastoma cells	NPY
1.53e-153	1.01022	0.98	0.944	5.82e-149	Neuroblastoma cells	GNAS
2.28e-153	0.920006	0.433	0.057	8.65e-149	Neuroblastoma cells	MSANTD3
3.13e-152	1.10763	0.412	0.05	1.19e-147	Neuroblastoma cells	ONECUT2
7.12e-151	1.17352	0.675	0.216	2.7e-146	Neuroblastoma cells	TUBB2B
3.7e-150	0.87846	0.368	0.032	1.4e-145	Neuroblastoma cells	SRRM4
7.04e-150	1.50055	0.655	0.233	2.67e-145	Neuroblastoma cells	NREP
9.83e-149	1.10539	0.581	0.152	3.73e-144	Neuroblastoma cells	DPYSL3
1.9e-146	0.867252	0.356	0.031	7.2e-142	Neuroblastoma cells	SNAP91
2.22e-146	0.725968	0.361	0.032	8.42e-142	Neuroblastoma cells	CACNG4
1.43e-145	1.1279	0.398	0.053	5.44e-141	Neuroblastoma cells	CYB561
7.27e-145	0.763813	0.431	0.063	2.76e-140	Neuroblastoma cells	TMSB15A
7.4e-145	0.842607	0.433	0.065	2.81e-140	Neuroblastoma cells	MEIS1
3.39e-144	0.963319	0.463	0.081	1.29e-139	Neuroblastoma cells	KIAA0408
4.68e-143	0.890673	0.357	0.033	1.77e-138	Neuroblastoma cells	STMN4
6.63e-143	0.934722	0.421	0.062	2.51e-138	Neuroblastoma cells	ACVR2B
7.52e-143	0.908977	0.434	0.069	2.85e-138	Neuroblastoma cells	SPOCK1
9.93e-142	0.79012	0.347	0.03	3.77e-137	Neuroblastoma cells	VSTM2A
2.11e-141	0.670886	0.317	0.019	7.99e-137	Neuroblastoma cells	NOL4
3.25e-141	1.42915	0.654	0.232	1.23e-136	Neuroblastoma cells	RGS5
6.66e-141	0.90316	0.534	0.127	2.53e-136	Neuroblastoma cells	KIF1A
1.66e-139	0.764297	0.36	0.035	6.3e-135	Neuroblastoma cells	GABRB3
1.84e-139	0.789219	0.348	0.031	6.96e-135	Neuroblastoma cells	HMP19
3.33e-139	0.883301	0.418	0.061	1.26e-134	Neuroblastoma cells	DPYSL5
6.4e-139	0.793026	0.315	0.02	2.43e-134	Neuroblastoma cells	SEZ6L
1.1e-138	1.15491	0.383	0.047	4.17e-134	Neuroblastoma cells	ZNF804A
2.7e-138	1.15344	0.707	0.274	1.03e-133	Neuroblastoma cells	BASP1
7.31e-138	1.01356	0.524	0.123	2.77e-133	Neuroblastoma cells	KIF21A
9.34e-138	0.879098	0.385	0.049	3.54e-133	Neuroblastoma cells	RNF165
1.01e-137	1.22339	0.851	0.535	3.83e-133	Neuroblastoma cells	LUC7L3
2.11e-137	1.19861	0.696	0.284	8.02e-133	Neuroblastoma cells	RTN3
2.79e-137	0.766599	0.42	0.066	1.06e-132	Neuroblastoma cells	ATP9A
1.46e-136	1.00708	0.583	0.169	5.55e-132	Neuroblastoma cells	APLP1
2.22e-136	0.74158	0.377	0.045	8.42e-132	Neuroblastoma cells	KIF5A
5.12e-136	1.18712	0.702	0.289	1.94e-131	Neuroblastoma cells	HN1
7.59e-136	0.96967	0.502	0.112	2.88e-131	Neuroblastoma cells	EPB41L1
7.89e-135	1.08191	0.445	0.081	2.99e-130	Neuroblastoma cells	LINC00682
8.34e-135	0.651923	0.295	0.015	3.16e-130	Neuroblastoma cells	CNGB1
1.56e-134	1.03302	0.532	0.133	5.9e-130	Neuroblastoma cells	NBEA
3.68e-134	0.803416	0.41	0.063	1.4e-129	Neuroblastoma cells	SEZ6L2
3.89e-134	0.980163	0.399	0.059	1.47e-129	Neuroblastoma cells	SGIP1
1.61e-133	1.0284	0.632	0.21	6.1e-129	Neuroblastoma cells	NDUFA5
4.81e-133	1.07337	0.583	0.173	1.82e-128	Neuroblastoma cells	CDC42EP4
1.71e-132	0.771253	0.363	0.042	6.5e-128	Neuroblastoma cells	2024-03-11
1.14e-131	1.00716	0.561	0.144	4.34e-127	Neuroblastoma cells	NELL2
1.55e-131	0.70174	0.346	0.035	5.86e-127	Neuroblastoma cells	TTC9B
1.83e-131	1.24938	0.822	0.491	6.94e-127	Neuroblastoma cells	COX6A1
1.24e-129	1.02663	0.6	0.19	4.69e-125	Neuroblastoma cells	NME1
2.14e-129	0.664328	0.325	0.029	8.11e-125	Neuroblastoma cells	ATCAY
8.65e-129	0.871795	0.358	0.045	3.28e-124	Neuroblastoma cells	FGF13
1.87e-128	1.24534	0.839	0.527	7.09e-124	Neuroblastoma cells	STMN1
3.21e-128	0.995075	0.591	0.183	1.22e-123	Neuroblastoma cells	PNMA1
5.96e-128	0.864766	0.435	0.082	2.26e-123	Neuroblastoma cells	NDRG4
5.97e-128	1.4088	0.516	0.138	2.26e-123	Neuroblastoma cells	PEG3
6.37e-128	1.01732	0.582	0.181	2.42e-123	Neuroblastoma cells	PCSK1N
1.04e-127	0.853055	0.409	0.068	3.94e-123	Neuroblastoma cells	SYTL4
2.09e-127	1.19074	0.623	0.222	7.93e-123	Neuroblastoma cells	RBMS3
6.55e-127	0.852621	0.369	0.049	2.48e-122	Neuroblastoma cells	SCN3B
3.83e-126	0.822964	0.448	0.092	1.45e-121	Neuroblastoma cells	KLC1
9.22e-125	0.768249	0.419	0.074	3.5e-120	Neuroblastoma cells	RNF150
2.17e-124	0.987999	0.497	0.121	8.22e-120	Neuroblastoma cells	C1QL1
1.77e-123	1.13031	0.841	0.555	6.7e-119	Neuroblastoma cells	MDK
3.16e-123	0.969299	0.63	0.223	1.2e-118	Neuroblastoma cells	CKB
3.29e-123	0.939138	0.557	0.164	1.25e-118	Neuroblastoma cells	STXBP1
6.99e-123	0.709688	0.446	0.085	2.65e-118	Neuroblastoma cells	RNF157
8.69e-123	0.81486	0.337	0.04	3.3e-118	Neuroblastoma cells	PAK3
1.69e-122	0.869401	0.571	0.176	6.42e-118	Neuroblastoma cells	NT5DC2
7.91e-122	0.653576	0.329	0.035	3e-117	Neuroblastoma cells	IGF2BP1
1.03e-121	0.74318	0.358	0.05	3.92e-117	Neuroblastoma cells	NRXN2
6.94e-121	0.742834	0.341	0.042	2.63e-116	Neuroblastoma cells	TMEM178B
8.55e-121	0.91188	0.488	0.124	3.24e-116	Neuroblastoma cells	ATP6V0A1
1.2e-120	0.644205	0.284	0.02	4.55e-116	Neuroblastoma cells	TMEM130
1.23e-120	1.0532	0.675	0.285	4.67e-116	Neuroblastoma cells	DCAF7
3.72e-120	1.14453	0.507	0.136	1.41e-115	Neuroblastoma cells	H1F0
7.1e-120	0.678721	0.361	0.051	2.69e-115	Neuroblastoma cells	PNMA2
8.71e-120	0.613702	0.258	0.012	3.3e-115	Neuroblastoma cells	SYT7
1.41e-119	0.690248	0.317	0.033	5.35e-115	Neuroblastoma cells	KIAA1549
3.53e-119	0.814562	0.398	0.07	1.34e-114	Neuroblastoma cells	QDPR
5.67e-119	0.864285	0.432	0.092	2.15e-114	Neuroblastoma cells	TCAF1
2.06e-118	0.623259	0.368	0.054	7.81e-114	Neuroblastoma cells	FBXL16
5.82e-117	0.84263	0.569	0.178	2.21e-112	Neuroblastoma cells	ENAH
1.33e-116	0.779097	0.392	0.071	5.06e-112	Neuroblastoma cells	FNBP1L
1.59e-116	1.00308	0.813	0.478	6.04e-112	Neuroblastoma cells	SUMO2
2.09e-116	0.74382	0.271	0.018	7.93e-112	Neuroblastoma cells	VAT1L
3.31e-116	0.740793	0.38	0.063	1.26e-111	Neuroblastoma cells	SYP
6.8e-116	0.741301	0.383	0.065	2.58e-111	Neuroblastoma cells	MAP6
1.99e-115	0.983757	0.437	0.097	7.54e-111	Neuroblastoma cells	GATA2
3.5e-115	0.84148	0.39	0.07	1.33e-110	Neuroblastoma cells	MAB21L1
1.2e-114	1.25503	0.892	0.695	4.54e-110	Neuroblastoma cells	TUBA1A
1.46e-114	0.691458	0.373	0.062	5.52e-110	Neuroblastoma cells	FAIM2
1.98e-114	0.720294	0.362	0.056	7.53e-110	Neuroblastoma cells	SLC4A8
9.02e-114	0.587298	0.31	0.034	3.42e-109	Neuroblastoma cells	MAPK8IP1
2.89e-113	0.94319	0.601	0.206	1.1e-108	Neuroblastoma cells	ATP1B1
1.24e-112	0.737592	0.345	0.05	4.7e-108	Neuroblastoma cells	GNG3
1.27e-112	0.872445	0.352	0.055	4.82e-108	Neuroblastoma cells	DTNA
1.42e-112	1.15831	0.606	0.236	5.37e-108	Neuroblastoma cells	VAT1
1.81e-112	0.757953	0.421	0.087	6.88e-108	Neuroblastoma cells	MTMR4
1.78e-111	0.681638	0.391	0.072	6.73e-107	Neuroblastoma cells	GDAP1L1
1.99e-111	1.46136	0.443	0.117	7.53e-107	Neuroblastoma cells	MAB21L2
2.59e-110	0.616503	0.28	0.025	9.83e-106	Neuroblastoma cells	TUB
1.33e-109	0.774581	0.526	0.156	5.06e-105	Neuroblastoma cells	ENO2
1.37e-109	0.732703	0.376	0.067	5.19e-105	Neuroblastoma cells	2024-09-03
1.98e-109	0.670152	0.299	0.033	7.51e-105	Neuroblastoma cells	FRRS1L
5.38e-109	0.662353	0.327	0.045	2.04e-104	Neuroblastoma cells	LRRC4B
9.43e-109	0.654516	0.286	0.028	3.58e-104	Neuroblastoma cells	PNMAL1
1.1e-108	0.719806	0.372	0.067	4.16e-104	Neuroblastoma cells	CXADR
4.23e-108	0.642716	0.37	0.064	1.61e-103	Neuroblastoma cells	ADD2
1.56e-107	0.878402	0.968	0.88	5.93e-103	Neuroblastoma cells	H3F3B
1.9e-107	0.812205	0.455	0.114	7.21e-103	Neuroblastoma cells	BEX2
1.99e-107	0.647606	0.471	0.119	7.53e-103	Neuroblastoma cells	ATP1A3
3.41e-107	0.73944	0.413	0.088	1.29e-102	Neuroblastoma cells	KIF3A
4.33e-107	0.66221	0.345	0.055	1.64e-102	Neuroblastoma cells	GDAP1
6.58e-107	0.790201	0.27	0.024	2.49e-102	Neuroblastoma cells	PRUNE2
1.77e-106	0.832421	0.423	0.096	6.73e-102	Neuroblastoma cells	RP11-156E6.1
2.87e-106	0.632773	0.287	0.031	1.09e-101	Neuroblastoma cells	ACTL6B
6.14e-106	0.754547	0.408	0.086	2.33e-101	Neuroblastoma cells	CENPV
6.62e-106	0.880234	0.551	0.187	2.51e-101	Neuroblastoma cells	RBFOX2
1.64e-105	0.630039	0.332	0.051	6.21e-101	Neuroblastoma cells	PTPRN2
2.26e-105	0.802537	0.463	0.123	8.57e-101	Neuroblastoma cells	SBK1
1.03e-104	0.936091	0.379	0.075	3.92e-100	Neuroblastoma cells	SNHG23
1.66e-104	0.974494	0.575	0.204	6.3e-100	Neuroblastoma cells	DUSP8
1.82e-104	0.826915	0.5	0.151	6.88e-100	Neuroblastoma cells	TTL
8.76e-104	0.971206	0.707	0.351	3.32e-99	Neuroblastoma cells	MARCKSL1
9.32e-104	1.1695	0.717	0.375	3.54e-99	Neuroblastoma cells	YWHAG
7.57e-103	0.782632	0.366	0.072	2.87e-98	Neuroblastoma cells	FAM171B
1.33e-102	0.850023	0.462	0.124	5.06e-98	Neuroblastoma cells	SORBS2
4.07e-102	0.895146	0.685	0.316	1.54e-97	Neuroblastoma cells	DPYSL2
4.61e-102	0.957253	0.75	0.432	1.75e-97	Neuroblastoma cells	ATP5A1
7.33e-102	0.778414	0.379	0.076	2.78e-97	Neuroblastoma cells	ATAT1
4.47e-101	0.837556	0.425	0.105	1.7e-96	Neuroblastoma cells	TANC2
2.25e-100	0.85552	0.61	0.242	8.52e-96	Neuroblastoma cells	MSI2
6.12e-100	0.729942	0.486	0.143	2.32e-95	Neuroblastoma cells	PFN2
7.2e-100	0.914246	0.539	0.182	2.73e-95	Neuroblastoma cells	CCDC88A
5.1e-99	0.826628	0.551	0.194	1.94e-94	Neuroblastoma cells	ABI2
1.68e-98	0.682844	0.253	0.023	6.38e-94	Neuroblastoma cells	CDH4
2.13e-98	0.639305	0.363	0.071	8.09e-94	Neuroblastoma cells	TRIM2
2.95e-98	0.765221	0.677	0.303	1.12e-93	Neuroblastoma cells	FSCN1
2.97e-98	0.968055	0.377	0.081	1.13e-93	Neuroblastoma cells	NTRK3
1.88e-97	0.908865	0.696	0.334	7.11e-93	Neuroblastoma cells	TNRC6C
1.89e-97	0.772203	0.445	0.117	7.16e-93	Neuroblastoma cells	ASNS
5.2e-97	0.973818	0.803	0.538	1.97e-92	Neuroblastoma cells	KPNB1
5.77e-97	0.845241	0.617	0.261	2.19e-92	Neuroblastoma cells	HSBP1
4.62e-96	0.920905	0.756	0.433	1.75e-91	Neuroblastoma cells	PEBP1
5.34e-96	0.720203	0.333	0.059	2.02e-91	Neuroblastoma cells	MPP6
7.02e-96	0.59474	0.296	0.042	2.66e-91	Neuroblastoma cells	GPRASP2
1.55e-95	0.722371	0.322	0.055	5.87e-91	Neuroblastoma cells	VSNL1
9.46e-95	0.678431	0.354	0.071	3.59e-90	Neuroblastoma cells	LINC02210
1.04e-94	0.613213	0.266	0.031	3.95e-90	Neuroblastoma cells	SLC6A2
1.75e-94	0.862047	0.478	0.154	6.64e-90	Neuroblastoma cells	PLD3
2.63e-94	1.22891	0.401	0.104	9.97e-90	Neuroblastoma cells	HAND1
3.39e-94	0.921889	0.683	0.334	1.28e-89	Neuroblastoma cells	GDI1
4.05e-94	0.838766	0.411	0.102	1.53e-89	Neuroblastoma cells	TBX2
4.17e-94	0.694373	0.435	0.116	1.58e-89	Neuroblastoma cells	MYEF2
4.54e-94	0.641809	0.372	0.08	1.72e-89	Neuroblastoma cells	NT5C3B
4.92e-94	0.70868	0.532	0.179	1.87e-89	Neuroblastoma cells	AUTS2
8.41e-94	0.628465	0.392	0.089	3.19e-89	Neuroblastoma cells	TCEAL7
1.04e-93	0.680771	0.333	0.062	3.96e-89	Neuroblastoma cells	KIF3C
1.16e-93	0.770414	0.566	0.196	4.41e-89	Neuroblastoma cells	CADM1
1.35e-93	1.51215	0.379	0.088	5.14e-89	Neuroblastoma cells	VGF
1.53e-93	0.688773	0.418	0.107	5.78e-89	Neuroblastoma cells	NOVA2
1.81e-93	1.03468	0.736	0.418	6.86e-89	Neuroblastoma cells	COX8A
4.47e-93	0.754483	0.43	0.116	1.7e-88	Neuroblastoma cells	VPS33A
4.6e-93	0.861124	0.471	0.143	1.74e-88	Neuroblastoma cells	RUNX1T1
7.82e-93	0.935866	0.386	0.094	2.97e-88	Neuroblastoma cells	ZFHX4
1.8e-92	0.74186	0.506	0.164	6.82e-88	Neuroblastoma cells	AKR1B1
2.16e-92	0.73002	0.4	0.099	8.2e-88	Neuroblastoma cells	ZNF704
5.2e-92	0.772806	0.468	0.144	1.97e-87	Neuroblastoma cells	CAMK2N1
1.09e-91	0.596632	0.286	0.042	4.14e-87	Neuroblastoma cells	CLDN12
3.16e-91	0.781668	0.574	0.228	1.2e-86	Neuroblastoma cells	NPEPPS
7.56e-91	0.890597	0.62	0.274	2.87e-86	Neuroblastoma cells	ZMIZ1
1.45e-90	0.683234	0.55	0.205	5.5e-86	Neuroblastoma cells	KLC1
1.69e-90	0.587693	0.25	0.027	6.43e-86	Neuroblastoma cells	CELF5
1.7e-90	0.811041	0.622	0.256	6.44e-86	Neuroblastoma cells	SYT11
2.55e-90	0.890388	0.646	0.296	9.65e-86	Neuroblastoma cells	TCF25
3.58e-89	0.815305	0.566	0.226	1.36e-84	Neuroblastoma cells	PSMD12
4.32e-89	0.766015	0.48	0.156	1.64e-84	Neuroblastoma cells	KLHDC10
6.25e-89	0.63781	0.38	0.088	2.37e-84	Neuroblastoma cells	MMD
6.93e-89	0.74207	0.486	0.164	2.63e-84	Neuroblastoma cells	ADGRL1
1.11e-88	0.652771	0.289	0.045	4.21e-84	Neuroblastoma cells	CCDC144NL-AS1
2.05e-88	0.89536	0.92	0.799	7.76e-84	Neuroblastoma cells	GAPDH
2.22e-88	0.789684	0.381	0.093	8.43e-84	Neuroblastoma cells	MYCN
4.98e-88	0.705987	0.415	0.113	1.89e-83	Neuroblastoma cells	SV2A
5.13e-88	0.717908	0.607	0.262	1.94e-83	Neuroblastoma cells	STMN3
1.22e-87	0.641776	0.475	0.149	4.62e-83	Neuroblastoma cells	NSD2
1.49e-87	0.669929	0.338	0.07	5.64e-83	Neuroblastoma cells	EFNA5
2.08e-87	0.869991	0.657	0.31	7.9e-83	Neuroblastoma cells	VEZF1
4.89e-87	0.705072	0.396	0.103	1.85e-82	Neuroblastoma cells	DOCK4
5.27e-87	0.592712	0.412	0.104	2e-82	Neuroblastoma cells	CDH2
2.05e-86	0.689726	0.538	0.2	7.76e-82	Neuroblastoma cells	RP11-382A20.3
3.39e-86	0.698197	0.37	0.088	1.29e-81	Neuroblastoma cells	ATP6V0E2
1.43e-85	0.801251	0.746	0.415	5.41e-81	Neuroblastoma cells	DYNLL2
1.77e-85	0.823373	0.771	0.493	6.71e-81	Neuroblastoma cells	RAN
2.93e-85	1.04105	0.65	0.312	1.11e-80	Neuroblastoma cells	PEG10
3.46e-85	0.838337	0.617	0.278	1.31e-80	Neuroblastoma cells	SRSF9
1.43e-84	0.64145	0.373	0.092	5.42e-80	Neuroblastoma cells	UNK
1.99e-84	1.02903	0.353	0.083	7.53e-80	Neuroblastoma cells	RGS4
2.7e-84	0.733958	0.545	0.205	1.02e-79	Neuroblastoma cells	FKBP3
2.93e-84	0.724478	0.626	0.287	1.11e-79	Neuroblastoma cells	SSBP3
4.84e-84	0.803361	0.676	0.343	1.84e-79	Neuroblastoma cells	BEX3
7.34e-84	0.776418	0.503	0.176	2.78e-79	Neuroblastoma cells	SNHG14
1.14e-83	0.633182	0.335	0.073	4.34e-79	Neuroblastoma cells	JPH4
3.65e-83	0.647332	0.381	0.096	1.38e-78	Neuroblastoma cells	PKIA
1e-82	0.719801	0.382	0.096	3.81e-78	Neuroblastoma cells	SCN9A
1.89e-82	0.665741	0.518	0.188	7.17e-78	Neuroblastoma cells	TLK2
2.19e-82	0.672588	0.524	0.202	8.31e-78	Neuroblastoma cells	PRDX2
4.91e-82	0.658416	0.454	0.144	1.86e-77	Neuroblastoma cells	TPGS2
6.68e-82	1.0904	0.453	0.157	2.53e-77	Neuroblastoma cells	EBF1
1.49e-81	0.64881	1	0.999	5.67e-77	Neuroblastoma cells	MT-ND2
1.54e-81	0.736075	0.54	0.21	5.85e-77	Neuroblastoma cells	HIPK2
2.28e-81	0.64018	0.382	0.1	8.66e-77	Neuroblastoma cells	PFDN4
2.58e-81	0.630893	0.405	0.113	9.78e-77	Neuroblastoma cells	MBTD1
3.06e-81	0.797367	0.404	0.119	1.16e-76	Neuroblastoma cells	FAM222A
3.3e-81	0.80339	0.597	0.266	1.25e-76	Neuroblastoma cells	ZNF664
4.67e-81	0.713799	0.508	0.183	1.77e-76	Neuroblastoma cells	SMAD4
5.75e-81	0.69944	0.352	0.085	2.18e-76	Neuroblastoma cells	MT-TI
7.71e-81	0.814993	0.546	0.222	2.92e-76	Neuroblastoma cells	KMT5B
8.67e-81	0.759845	0.391	0.11	3.29e-76	Neuroblastoma cells	DOC2B
8.72e-81	0.799879	0.485	0.175	3.31e-76	Neuroblastoma cells	KLF7
1.27e-80	0.762997	0.498	0.179	4.8e-76	Neuroblastoma cells	SRP68
2.93e-80	0.59986	0.308	0.062	1.11e-75	Neuroblastoma cells	CDR2L
2.67e-79	0.651511	0.264	0.042	1.01e-74	Neuroblastoma cells	NEFM
4.33e-79	0.619295	0.389	0.107	1.64e-74	Neuroblastoma cells	UBE2O
1.64e-78	0.656197	0.532	0.214	6.23e-74	Neuroblastoma cells	HNRNPUL2
2.37e-78	0.719491	0.471	0.164	9e-74	Neuroblastoma cells	CLIP3
7.25e-78	0.611808	0.377	0.104	2.75e-73	Neuroblastoma cells	TUSC3
1.64e-77	0.658804	0.46	0.154	6.24e-73	Neuroblastoma cells	TSPYL4
4.57e-77	0.748468	0.555	0.241	1.73e-72	Neuroblastoma cells	GNB2
2.05e-76	0.659311	0.422	0.132	7.78e-72	Neuroblastoma cells	FXYD6
2.26e-76	0.609991	0.421	0.129	8.59e-72	Neuroblastoma cells	NOL4L
2.5e-76	0.660837	0.451	0.15	9.46e-72	Neuroblastoma cells	SEC11C
6.22e-76	0.748695	0.829	0.578	2.36e-71	Neuroblastoma cells	YWHAE
6.62e-76	0.642397	0.541	0.222	2.51e-71	Neuroblastoma cells	DDX42
1.03e-75	0.69122	0.556	0.24	3.92e-71	Neuroblastoma cells	TMX4
1.49e-75	0.618297	0.352	0.091	5.66e-71	Neuroblastoma cells	CAMSAP1
2.27e-75	0.642663	0.376	0.104	8.6e-71	Neuroblastoma cells	TSPAN7
2.34e-75	0.6469	0.409	0.127	8.87e-71	Neuroblastoma cells	SNF8
2.5e-75	0.795677	0.704	0.396	9.49e-71	Neuroblastoma cells	CLTC
7.16e-75	0.720408	0.534	0.217	2.72e-70	Neuroblastoma cells	PHB
7.21e-75	0.689115	0.328	0.08	2.73e-70	Neuroblastoma cells	ENPP2
9.21e-75	0.630124	0.379	0.107	3.49e-70	Neuroblastoma cells	ANK2
1.68e-74	0.779213	0.489	0.191	6.38e-70	Neuroblastoma cells	MEX3A
2.07e-74	0.664625	0.465	0.164	7.84e-70	Neuroblastoma cells	KAT7
5.47e-74	0.894515	0.695	0.41	2.07e-69	Neuroblastoma cells	NME2
1.05e-73	0.670905	0.566	0.262	3.98e-69	Neuroblastoma cells	SMARCA4
1.17e-73	0.693407	0.733	0.459	4.45e-69	Neuroblastoma cells	USP22
2.21e-73	0.603414	0.507	0.198	8.39e-69	Neuroblastoma cells	GSE1
2.23e-73	0.602182	0.448	0.153	8.45e-69	Neuroblastoma cells	FOXK2
2.3e-73	0.696381	0.494	0.191	8.71e-69	Neuroblastoma cells	HECTD4
2.41e-73	0.997801	0.537	0.241	9.12e-69	Neuroblastoma cells	CD24
3.49e-73	0.715616	0.825	0.595	1.32e-68	Neuroblastoma cells	SET
4.18e-73	0.589557	0.523	0.213	1.59e-68	Neuroblastoma cells	C7orf73
4.77e-73	0.666275	0.604	0.283	1.81e-68	Neuroblastoma cells	SF3B2
8.43e-73	0.720433	0.976	0.866	3.2e-68	Neuroblastoma cells	RPL38
8.48e-73	0.636427	0.382	0.111	3.22e-68	Neuroblastoma cells	EIF2B1
1.85e-72	0.785563	0.795	0.562	7.01e-68	Neuroblastoma cells	BPTF
3.33e-72	0.591368	0.477	0.175	1.26e-67	Neuroblastoma cells	SNRPD1
5.75e-72	0.683872	0.502	0.198	2.18e-67	Neuroblastoma cells	SKA2
7.32e-72	0.620785	0.478	0.181	2.77e-67	Neuroblastoma cells	DCTN2
8.72e-71	0.627188	0.423	0.143	3.31e-66	Neuroblastoma cells	COX11
2.32e-70	0.640319	0.411	0.134	8.8e-66	Neuroblastoma cells	SETBP1
3.22e-70	0.80188	0.567	0.27	1.22e-65	Neuroblastoma cells	ZKSCAN1
4.59e-70	0.898016	0.577	0.266	1.74e-65	Neuroblastoma cells	POU2F2
5.51e-70	0.655094	0.472	0.177	2.09e-65	Neuroblastoma cells	FADS1
7.38e-70	0.80224	0.29	0.065	2.8e-65	Neuroblastoma cells	HRAS
1.22e-69	0.68808	0.483	0.19	4.62e-65	Neuroblastoma cells	COPS6
1.54e-69	0.648179	0.304	0.071	5.83e-65	Neuroblastoma cells	RAP1GAP2
3.54e-69	0.606371	0.397	0.127	1.34e-64	Neuroblastoma cells	WSB2
5.06e-69	0.594812	0.49	0.191	1.92e-64	Neuroblastoma cells	ATXN7L3B
1.73e-68	0.742779	0.575	0.276	6.58e-64	Neuroblastoma cells	ATP5H
1.74e-68	0.663544	0.473	0.178	6.61e-64	Neuroblastoma cells	MIB1
2.26e-68	0.898844	0.495	0.212	8.57e-64	Neuroblastoma cells	MTND4P12
1.09e-67	0.821417	0.696	0.425	4.14e-63	Neuroblastoma cells	MTND2P28
3.53e-67	0.594048	0.463	0.177	1.34e-62	Neuroblastoma cells	ZC3H14
7.95e-67	0.604042	0.465	0.18	3.02e-62	Neuroblastoma cells	DHX40
1.14e-66	0.619462	0.613	0.304	4.31e-62	Neuroblastoma cells	CBX5
1.58e-66	0.624421	0.367	0.113	5.98e-62	Neuroblastoma cells	DUSP3
3.38e-66	0.677066	0.625	0.316	1.28e-61	Neuroblastoma cells	MCM7
5.35e-66	0.650491	0.601	0.296	2.03e-61	Neuroblastoma cells	TXNL1
8.86e-66	0.654938	0.58	0.27	3.36e-61	Neuroblastoma cells	UQCRQ
1.4e-65	0.596854	0.346	0.099	5.32e-61	Neuroblastoma cells	NSF
2.22e-65	0.64108	0.546	0.242	8.42e-61	Neuroblastoma cells	NARS
8.51e-65	0.639168	0.37	0.119	3.23e-60	Neuroblastoma cells	RGMB
1.02e-64	0.878559	0.949	0.853	3.87e-60	Neuroblastoma cells	ACTG1
2.28e-64	0.596576	0.458	0.177	8.65e-60	Neuroblastoma cells	SFSWAP
4.52e-64	0.592935	0.58	0.276	1.71e-59	Neuroblastoma cells	NGRN
5.38e-64	0.62929	0.39	0.132	2.04e-59	Neuroblastoma cells	FARP1
1.22e-63	0.596405	0.456	0.18	4.64e-59	Neuroblastoma cells	HACD3
3.5e-63	0.597877	0.589	0.273	1.33e-58	Neuroblastoma cells	TUBB2A
7.31e-63	0.661102	0.718	0.445	2.77e-58	Neuroblastoma cells	HNRNPA0
1.26e-62	0.723238	0.768	0.533	4.78e-58	Neuroblastoma cells	ATP5B
1.51e-62	0.720266	0.442	0.175	5.72e-58	Neuroblastoma cells	PRKCA
3.22e-62	0.713059	0.59	0.306	1.22e-57	Neuroblastoma cells	KIDINS220
8.92e-62	0.684243	0.583	0.294	3.38e-57	Neuroblastoma cells	SBNO1
1.05e-61	0.616862	0.548	0.251	3.98e-57	Neuroblastoma cells	CAMTA1
2.84e-61	0.618333	0.583	0.3	1.08e-56	Neuroblastoma cells	MZT2B
4.03e-61	0.723994	0.647	0.351	1.53e-56	Neuroblastoma cells	SPAG9
4.38e-61	0.836461	0.682	0.418	1.66e-56	Neuroblastoma cells	NOP56
1.29e-60	1.31615	0.578	0.321	4.87e-56	Neuroblastoma cells	MTND4P24
2.62e-60	0.588933	0.461	0.185	9.93e-56	Neuroblastoma cells	MRFAP1L1
4.41e-60	0.613164	0.412	0.154	1.67e-55	Neuroblastoma cells	MCC
4.03e-59	0.666349	0.567	0.283	1.53e-54	Neuroblastoma cells	PPP2R5E
4.22e-59	0.690608	0.581	0.296	1.6e-54	Neuroblastoma cells	ATP5G3
6.12e-59	0.668447	0.311	0.091	2.32e-54	Neuroblastoma cells	DGKE
5.16e-58	0.585263	0.541	0.257	1.96e-53	Neuroblastoma cells	SMARCE1
5.73e-58	0.613926	0.533	0.248	2.17e-53	Neuroblastoma cells	NDUFB9
1.74e-57	1.04428	0.872	0.782	6.61e-53	Neuroblastoma cells	MT-ND4
2.04e-57	0.776451	0.72	0.476	7.73e-53	Neuroblastoma cells	MTND1P23
1.12e-56	0.714063	0.487	0.211	4.24e-52	Neuroblastoma cells	GLCCI1
1.33e-56	0.611747	0.411	0.16	5.06e-52	Neuroblastoma cells	OTUB1
2e-56	0.668392	0.763	0.533	7.58e-52	Neuroblastoma cells	PRKAR1A
4.05e-56	0.643788	0.444	0.18	1.54e-51	Neuroblastoma cells	NRP2
5.3e-56	0.734473	0.684	0.428	2.01e-51	Neuroblastoma cells	MED13
5.56e-56	0.59192	0.377	0.138	2.11e-51	Neuroblastoma cells	SCRN1
3.43e-55	0.619494	0.646	0.371	1.3e-50	Neuroblastoma cells	COX7A2
5.6e-55	0.592797	0.472	0.207	2.12e-50	Neuroblastoma cells	FAR1
3.56e-54	0.629955	0.712	0.457	1.35e-49	Neuroblastoma cells	SNHG16
6.97e-54	0.615161	0.509	0.244	2.64e-49	Neuroblastoma cells	ACLY
1.44e-53	0.630619	0.485	0.217	5.48e-49	Neuroblastoma cells	PPM1D
2.56e-53	0.906778	0.295	0.09	9.69e-49	Neuroblastoma cells	SSTR2
5.22e-52	0.595371	0.583	0.328	1.98e-47	Neuroblastoma cells	HDAC2
1.47e-51	0.587133	0.522	0.253	5.58e-47	Neuroblastoma cells	ATXN2
4.52e-51	0.69139	0.714	0.485	1.71e-46	Neuroblastoma cells	SLC2A11
5.69e-50	0.600987	0.607	0.342	2.16e-45	Neuroblastoma cells	ADNP
3.96e-49	0.609227	0.698	0.433	1.5e-44	Neuroblastoma cells	TIMP2
6.06e-49	0.591068	0.487	0.234	2.3e-44	Neuroblastoma cells	GPATCH8
1.62e-48	0.594752	0.747	0.535	6.13e-44	Neuroblastoma cells	YWHAQ
1.8e-47	0.591479	0.553	0.295	6.83e-43	Neuroblastoma cells	STRAP
2.17e-46	0.640978	0.254	0.076	8.22e-42	Neuroblastoma cells	TWIST1
3.99e-45	0.629443	0.466	0.219	1.51e-40	Neuroblastoma cells	HMGB2
7.53e-45	0.758804	0.949	0.924	2.85e-40	Neuroblastoma cells	MT-ND4L
9.6e-41	0.603811	0.631	0.399	3.64e-36	Neuroblastoma cells	MAPRE2
5.67e-40	0.612725	0.618	0.394	2.15e-35	Neuroblastoma cells	KMT2C
4.73e-36	0.625379	0.32	0.136	1.79e-31	Neuroblastoma cells	BNIP3
1.04e-29	0.658659	0.723	0.552	3.95e-25	Neuroblastoma cells	PTGES3
8.21e-28	0.627422	0.664	0.472	3.11e-23	Neuroblastoma cells	FKBP4
1.63e-27	0.638442	0.503	0.297	6.17e-23	Neuroblastoma cells	HIST1H4C
3.32e-21	0.596435	0.291	0.159	1.26e-16	Neuroblastoma cells	MTCO3P22
3.55e-15	0.65747	0.968	0.914	1.35e-10	Neuroblastoma cells	HSP90AA1
