# Supplementary material for: Identification of Crucial Genes Associated With MYCN‐Driven Neuroblastoma Based on Single‐Cell Analysis and Machine Learning
Source: Cancer Med. 2025 Jul 2;14(13):e71008. doi: 10.1002/cam4.71008 (PMC12216506; doi:10.1002/cam4.71008)
Supplement: Supplementary file 7 — Table S4. GO analysis results of marker genes between MYCN‐amplified and MYCN non‐amplified groups. [file CAM4-14-e71008-s003.xls]

## Sheet: Table S2. GO
ONTOLOGY	ID	Description	GeneRatio	BgRatio	pvalue	p.adjust	qvalue	geneID	Count
BP	GO:0007409	axonogenesis	38/343	448/18870	2.67e-15	9.45e-12	7.88e-12	MAPT/PHOX2B/KIF5C/ISL1/GATA3/UCHL1/NRCAM/MAP2/SNAP25/GAP43/NCAM1/CNTN1/MAP1B/ALCAM/RUFY3/TUBB2B/DPYSL5/APLP1/KIF5A/FGF13/STMN1/STXBP1/PAK3/ENAH/MAP6/TTL/CDH4/GDI1/AUTS2/NOVA2/EFNA5/CDH2/SMAD4/KLF7/ACTG1/NRP2/ADNP/HSP90AA1	38
BP	GO:0010975	regulation of neuron projection development	36/343	453/18870	1.1e-13	1.94e-10	1.62e-10	STMN2/MAPT/ELAVL4/CHRNA3/CRMP1/GATA3/NRCAM/MAP2/SNAP25/CNTN1/MAP1B/RUFY3/TUBB2B/DPYSL3/SPOCK1/KIF1A/DPYSL5/ZNF804A/FGF13/NDRG4/MDK/PAK3/MAP6/TANC2/CCDC88A/ABI2/CDH4/NTRK3/GDI1/NOVA2/EFNA5/CDH2/KIDINS220/HDAC2/ADNP/FKBP4	36
BP	GO:0031346	positive regulation of cell projection organization	27/343	355/18870	4.02e-10	4.5e-07	3.75e-07	STMN2/MAPT/ELAVL4/CNTN1/MAP1B/RUFY3/TUBB2B/DPYSL3/ZNF804A/CDC42EP4/NDRG4/MDK/FNBP1L/MAP6/CCDC88A/ABI2/CDH4/FSCN1/NTRK3/GDI1/AUTS2/EFNA5/ENPP2/HRAS/KIDINS220/ADNP/HSP90AA1	27
BP	GO:0048588	developmental cell growth	22/343	239/18870	5.09e-10	4.5e-07	3.75e-07	MAPT/SYT4/SYT1/NRCAM/MAP2/MAP1B/ALCAM/RUFY3/MEIS1/FGF13/RNF157/TTL/SORBS2/CDH4/GDI1/AUTS2/EFNA5/RGS4/SPAG9/NRP2/ADNP/HSP90AA1	22
BP	GO:0050808	synapse organization	31/343	483/18870	1.29e-09	9.12e-07	7.61e-07	MAPT/LRRN3/NRCAM/SNAP25/PCLO/INA/GAP43/MAP1B/KIF1A/GABRB3/SEZ6L/ZNF804A/SEZ6L2/FGF13/C1QL1/PAK3/NRXN2/TUBA1A/FRRS1L/LRRC4B/ADD2/TANC2/PFN2/ABI2/ADGRL1/EFNA5/CDH2/ACTG1/FARP1/NRP2/ADNP	31
BP	GO:0099003	vesicle-mediated transport in synapse	20/343	220/18870	3.93e-09	1.8e-06	1.5e-06	SYT4/SYT1/NSG1/CADPS/SNAP25/PCLO/TH/SNAP91/STXBP1/ATP6V0A1/SYT7/SYP/SLC4A8/PFN2/SYT11/SV2A/CDH2/DOC2B/ACTG1/SCRN1	20
BP	GO:0099504	synaptic vesicle cycle	19/343	198/18870	3.96e-09	1.8e-06	1.5e-06	SYT4/SYT1/CADPS/SNAP25/PCLO/TH/SNAP91/STXBP1/ATP6V0A1/SYT7/SYP/SLC4A8/PFN2/SYT11/SV2A/CDH2/DOC2B/ACTG1/SCRN1	19
BP	GO:0001764	neuron migration	18/343	177/18870	4.07e-09	1.8e-06	1.5e-06	PHOX2B/DCX/GATA3/NRCAM/MAP1B/TUBB2B/SPOCK1/FGF13/MDK/GATA2/TUBA1A/AUTS2/ZMIZ1/UNK/YWHAE/NRP2/TWIST1/HSP90AA1	18
BP	GO:0070507	regulation of microtubule cytoskeleton organization	17/343	161/18870	6.25e-09	2.46e-06	2.05e-06	STMN2/MAPT/MAP2/MAP1B/STMN4/FGF13/STMN1/MAP6/ATAT1/STMN3/EFNA5/CLIP3/CAMSAP1/CLTC/SKA2/MAPRE2/FKBP4	17
BP	GO:0007269	neurotransmitter secretion	16/343	144/18870	8.4e-09	2.7e-06	2.25e-06	CHRNA3/SYT4/SYT1/CADPS/SNAP25/PCLO/STXBP1/NRXN2/SYT7/SYP/SLC4A8/PTPRN2/PFN2/SYT11/SV2A/DOC2B	16
BP	GO:0099643	signal release from synapse	16/343	144/18870	8.4e-09	2.7e-06	2.25e-06	CHRNA3/SYT4/SYT1/CADPS/SNAP25/PCLO/STXBP1/NRXN2/SYT7/SYP/SLC4A8/PTPRN2/PFN2/SYT11/SV2A/DOC2B	16
BP	GO:0031110	regulation of microtubule polymerization or depolymerization	13/343	95/18870	1.72e-08	5.08e-06	4.23e-06	STMN2/MAPT/MAP2/MAP1B/STMN4/FGF13/STMN1/STMN3/CLIP3/CAMSAP1/SKA2/MAPRE2/FKBP4	13
BP	GO:0016079	synaptic vesicle exocytosis	13/343	96/18870	1.96e-08	5.25e-06	4.38e-06	SYT4/SYT1/CADPS/SNAP25/PCLO/STXBP1/SYT7/SYP/SLC4A8/PFN2/SYT11/SV2A/DOC2B	13
BP	GO:0023061	signal release	29/343	484/18870	2.08e-08	5.25e-06	4.38e-06	CHRNA3/ISL1/SYT4/SYT1/GATA3/CHGA/CADPS/SNAP25/PCLO/SOX11/NNAT/ACVR2B/SYTL4/STXBP1/NRXN2/SYT7/SYP/SLC4A8/PTPRN2/PFN2/VSNL1/VGF/SYT11/SV2A/EFNA5/SMAD4/DOC2B/KLF7/PRKAR1A	29
BP	GO:0060560	developmental growth involved in morphogenesis	20/343	244/18870	2.3e-08	5.42e-06	4.52e-06	MAPT/SYT4/SYT1/NRCAM/MAP2/MAP1B/ALCAM/RUFY3/FGF13/RNF157/TTL/CDH4/GDI1/TBX2/AUTS2/EFNA5/SPAG9/NRP2/ADNP/HSP90AA1	20
BP	GO:1990138	neuron projection extension	17/343	179/18870	3.08e-08	6.82e-06	5.69e-06	MAPT/SYT4/SYT1/NRCAM/MAP2/MAP1B/ALCAM/RUFY3/RNF157/TTL/CDH4/GDI1/AUTS2/SPAG9/NRP2/ADNP/HSP90AA1	17
BP	GO:0006836	neurotransmitter transport	18/343	207/18870	4.75e-08	9.89e-06	8.25e-06	CHRNA3/SYT4/SYT1/CADPS/SNAP25/PCLO/TH/STXBP1/NRXN2/SYT7/SYP/SLC4A8/PTPRN2/PFN2/SLC6A2/SYT11/SV2A/DOC2B	18
BP	GO:0048791	calcium ion-regulated exocytosis of neurotransmitter	7/343	21/18870	5.76e-08	1.13e-05	9.45e-06	SYT4/SYT1/SNAP25/STXBP1/SYT7/SYT11/DOC2B	7
BP	GO:0001505	regulation of neurotransmitter levels	17/343	188/18870	6.36e-08	1.18e-05	9.89e-06	CHRNA3/SYT4/SYT1/CADPS/SNAP25/PCLO/STXBP1/NRXN2/SYT7/SYP/SLC4A8/PTPRN2/PFN2/SLC6A2/SYT11/SV2A/DOC2B	17
BP	GO:0030705	cytoskeleton-dependent intracellular transport	18/343	213/18870	7.36e-08	1.25e-05	1.04e-05	MAPT/KIF5C/SYT4/UCHL1/MAP2/MAP1B/KIF1A/KIF5A/FNBP1L/MAP6/TUBA1A/TUB/KIF3A/TANC2/CCDC88A/HSBP1/CDR2L/CLIP3	18
BP	GO:0017157	regulation of exocytosis	17/343	190/18870	7.43e-08	1.25e-05	1.04e-05	SYT4/SYT1/CADPS/PCLO/ATP9A/SYTL4/STXBP1/SYT7/SYP/GATA2/SLC4A8/PFN2/VSNL1/SYT11/DOC2B/SNF8/NSF	17
BP	GO:0021543	pallium development	17/343	191/18870	8.02e-08	1.29e-05	1.08e-05	CDK6/CNTNAP2/TH/NPY/TUBB2B/FGF13/MDK/IGF2BP1/TUBA1A/ATAT1/ZMIZ1/CDH2/RAN/YWHAE/UQCRQ/TUBB2A/BNIP3	17
BP	GO:0031109	microtubule polymerization or depolymerization	14/343	134/18870	1.58e-07	2.36e-05	1.97e-05	STMN2/MAPT/MAP2/MAP1B/STMN4/FGF13/STMN1/TUBA1A/STMN3/CLIP3/CAMSAP1/SKA2/MAPRE2/FKBP4	14
BP	GO:0045921	positive regulation of exocytosis	11/343	78/18870	1.6e-07	2.36e-05	1.97e-05	SYT4/SYT1/CADPS/SYTL4/STXBP1/SYT7/GATA2/SLC4A8/VSNL1/DOC2B/SNF8	11
BP	GO:0007411	axon guidance	18/343	233/18870	2.84e-07	3.87e-05	3.23e-05	KIF5C/ISL1/GATA3/NRCAM/GAP43/NCAM1/CNTN1/ALCAM/TUBB2B/DPYSL5/KIF5A/ENAH/CDH4/NOVA2/EFNA5/SMAD4/KLF7/NRP2	18
BP	GO:0097485	neuron projection guidance	18/343	233/18870	2.84e-07	3.87e-05	3.23e-05	KIF5C/ISL1/GATA3/NRCAM/GAP43/NCAM1/CNTN1/ALCAM/TUBB2B/DPYSL5/KIF5A/ENAH/CDH4/NOVA2/EFNA5/SMAD4/KLF7/NRP2	18
BP	GO:0048675	axon extension	13/343	121/18870	3.17e-07	4.15e-05	3.46e-05	MAPT/NRCAM/MAP2/MAP1B/ALCAM/RUFY3/TTL/CDH4/GDI1/AUTS2/NRP2/ADNP/HSP90AA1	13
BP	GO:0050804	modulation of chemical synaptic transmission	27/343	489/18870	3.35e-07	4.23e-05	3.53e-05	MAPT/CHRNA3/CELF4/SYT4/SYT1/NSG1/SNAP25/PRKAR2B/INA/MAP1B/TUBB2B/CACNG4/STXBP1/SYT7/SYP/SLC4A8/FRRS1L/YWHAG/PFN2/VGF/SYT11/CDH2/RGS4/JPH4/HRAS/DGKE/ADNP	27
BP	GO:0099177	regulation of trans-synaptic signaling	27/343	490/18870	3.49e-07	4.25e-05	3.55e-05	MAPT/CHRNA3/CELF4/SYT4/SYT1/NSG1/SNAP25/PRKAR2B/INA/MAP1B/TUBB2B/CACNG4/STXBP1/SYT7/SYP/SLC4A8/FRRS1L/YWHAG/PFN2/VGF/SYT11/CDH2/RGS4/JPH4/HRAS/DGKE/ADNP	27
BP	GO:0016049	cell growth	27/343	497/18870	4.61e-07	5.36e-05	4.47e-05	MAPT/SYT4/SYT1/NRCAM/MAP2/MEG3/MAP1B/ALCAM/RUFY3/MEIS1/SPOCK1/FGF13/RNF157/TTL/SORBS2/CDH4/GDI1/AUTS2/EFNA5/RGS4/SMAD4/KAT7/SMARCA4/SPAG9/NRP2/ADNP/HSP90AA1	27
BP	GO:0051648	vesicle localization	17/343	216/18870	4.7e-07	5.36e-05	4.47e-05	KIF5C/SYT4/MAP2/PCLO/SNAP91/KIF1A/ATP9A/KIF5A/FNBP1L/KIF3A/TANC2/VPS33A/SYT11/CDH2/CDR2L/SNF8/DCTN2	17
BP	GO:0032253	dense core granule localization	5/343	11/18870	8.14e-07	8.47e-05	7.07e-05	SYT4/MAP2/KIF1A/KIF5A/TANC2	5
BP	GO:0099519	dense core granule cytoskeletal transport	5/343	11/18870	8.14e-07	8.47e-05	7.07e-05	SYT4/MAP2/KIF1A/KIF5A/TANC2	5
BP	GO:1901950	dense core granule transport	5/343	11/18870	8.14e-07	8.47e-05	7.07e-05	SYT4/MAP2/KIF1A/KIF5A/TANC2	5
BP	GO:0021953	central nervous system neuron differentiation	15/343	181/18870	1.17e-06	0.000117929	9.84e-05	MAPT/ELAVL4/PHOX2B/ISL1/PHOX2A/MAP2/NPY/SPOCK1/GATA2/FAIM2/NOVA2/ZMIZ1/UQCRQ/NRP2/HSP90AA1	15
BP	GO:0048813	dendrite morphogenesis	13/343	139/18870	1.57e-06	0.000154005	0.000128478	ELAVL4/CHRNA3/MAP2/KIF1A/DPYSL5/PAK3/IGF2BP1/MAP6/TANC2/ABI2/KLF7/FARP1/KIDINS220	13
BP	GO:0030900	forebrain development	23/343	407/18870	1.72e-06	0.00016271	0.000135741	ELAVL4/ISL1/CDK6/CNTNAP2/TH/NPY/TUBB2B/APLP1/FGF13/MDK/IGF2BP1/GATA2/TUBA1A/ATAT1/ZMIZ1/CDH2/RAN/YWHAE/UQCRQ/TUBB2A/NRP2/SSTR2/BNIP3	23
BP	GO:0051656	establishment of organelle localization	25/343	469/18870	1.75e-06	0.00016271	0.000135741	MAPT/KIF5C/SYT4/UCHL1/CHGA/MAP2/MAP1B/SNAP91/KIF1A/ATP9A/KIF5A/STXBP1/FNBP1L/GATA2/TUBA1A/KIF3A/TTL/TANC2/KPNB1/HSBP1/SYT11/RAN/CDR2L/SNF8/DCTN2	25
BP	GO:0006887	exocytosis	21/343	349/18870	1.83e-06	0.000165859	0.000138368	SYT4/SYT1/CHGA/CADPS/SNAP25/PCLO/ATP9A/SYTL4/STXBP1/SYT7/SYP/GATA2/SLC4A8/PFN2/VSNL1/SYT11/SV2A/DOC2B/SNF8/NSF/SCRN1	21
BP	GO:0048485	sympathetic nervous system development	6/343	22/18870	2.01e-06	0.000178196	0.000148661	PHOX2B/HAND2/GATA3/PHOX2A/SOX11/NRP2	6
BP	GO:0031115	negative regulation of microtubule polymerization	5/343	13/18870	2.2e-06	0.000185361	0.000154637	STMN2/MAP2/STMN1/CLIP3/FKBP4	5
BP	GO:0045956	positive regulation of calcium ion-dependent exocytosis	5/343	13/18870	2.2e-06	0.000185361	0.000154637	SYT4/SYT1/STXBP1/SYT7/DOC2B	5
BP	GO:0050807	regulation of synapse organization	17/343	244/18870	2.54e-06	0.000209165	0.000174496	LRRN3/NRCAM/SNAP25/KIF1A/ZNF804A/C1QL1/PAK3/TUBA1A/LRRC4B/TANC2/ABI2/ADGRL1/EFNA5/CDH2/FARP1/NRP2/ADNP	17
BP	GO:0007611	learning or memory	18/343	274/18870	2.97e-06	0.000239031	0.000199412	MAPT/ELAVL4/SYT4/CNTNAP2/DBH/SNAP25/TH/PRKAR2B/FGF13/NDRG4/C1QL1/MDK/NRXN2/TUBA1A/CAMK2N1/SYT11/JPH4/ADNP	18
BP	GO:0099173	postsynapse organization	15/343	196/18870	3.16e-06	0.00024824	0.000207094	NRCAM/INA/GAP43/KIF1A/ZNF804A/PAK3/NRXN2/FRRS1L/LRRC4B/TANC2/ABI2/CDH2/ACTG1/FARP1/NRP2	15
BP	GO:0032252	secretory granule localization	5/343	14/18870	3.37e-06	0.000259347	0.000216361	SYT4/MAP2/KIF1A/KIF5A/TANC2	5
BP	GO:0050803	regulation of synapse structure or activity	17/343	250/18870	3.53e-06	0.000261908	0.000218497	LRRN3/NRCAM/SNAP25/KIF1A/ZNF804A/C1QL1/PAK3/TUBA1A/LRRC4B/TANC2/ABI2/ADGRL1/EFNA5/CDH2/FARP1/NRP2/ADNP	17
BP	GO:0021987	cerebral cortex development	12/343	127/18870	3.55e-06	0.000261908	0.000218497	CNTNAP2/TH/NPY/TUBB2B/FGF13/MDK/TUBA1A/ZMIZ1/CDH2/YWHAE/TUBB2A/BNIP3	12
BP	GO:0007612	learning	13/343	150/18870	3.68e-06	0.000265976	0.000221891	ELAVL4/CNTNAP2/DBH/SNAP25/TH/PRKAR2B/FGF13/NDRG4/C1QL1/NRXN2/TUBA1A/SYT11/JPH4	13
BP	GO:0030073	insulin secretion	15/343	199/18870	3.81e-06	0.00026943	0.000224772	ISL1/CHGA/SNAP25/PCLO/NNAT/ACVR2B/SYTL4/SYT7/PTPRN2/VSNL1/VGF/EFNA5/DOC2B/KLF7/PRKAR1A	15
BP	GO:0007416	synapse assembly	15/343	200/18870	4.05e-06	0.000280932	0.000234368	LRRN3/NRCAM/SNAP25/PCLO/GAP43/MAP1B/GABRB3/FGF13/NRXN2/LRRC4B/ADD2/EFNA5/CDH2/FARP1/ADNP	15
BP	GO:0061387	regulation of extent of cell growth	11/343	109/18870	4.78e-06	0.000316496	0.000264037	MAPT/NRCAM/MAP2/MAP1B/RUFY3/FGF13/TTL/CDH4/GDI1/EFNA5/ADNP	11
BP	GO:0031111	negative regulation of microtubule polymerization or depolymerization	7/343	38/18870	4.79e-06	0.000316496	0.000264037	STMN2/MAP2/MAP1B/FGF13/STMN1/CLIP3/FKBP4	7
BP	GO:0021954	central nervous system neuron development	10/343	89/18870	4.92e-06	0.000316496	0.000264037	MAPT/PHOX2B/MAP2/NPY/GATA2/NOVA2/ZMIZ1/UQCRQ/NRP2/HSP90AA1	10
BP	GO:0072384	organelle transport along microtubule	10/343	89/18870	4.92e-06	0.000316496	0.000264037	MAPT/UCHL1/MAP2/MAP1B/KIF1A/KIF5A/TUBA1A/KIF3A/HSBP1/CDR2L	10
BP	GO:0032271	regulation of protein polymerization	15/343	204/18870	5.16e-06	0.000326042	0.000272	STMN2/MAPT/MAP2/TMOD1/MAP1B/TMSB15A/CDC42EP4/STMN1/PAK3/ADD2/PFN2/CLIP3/CAMSAP1/FKBP4/HSP90AA1	15
BP	GO:0032886	regulation of microtubule-based process	17/343	258/18870	5.38e-06	0.000334153	0.000278768	STMN2/MAPT/MAP2/MAP1B/STMN4/FGF13/STMN1/MAP6/ATAT1/STMN3/EFNA5/CLIP3/CAMSAP1/CLTC/SKA2/MAPRE2/FKBP4	17
BP	GO:0050890	cognition	19/343	317/18870	6.02e-06	0.000361997	0.000301996	MAPT/ELAVL4/SYT4/CNTNAP2/DBH/SNAP25/TH/PRKAR2B/FGF13/NDRG4/C1QL1/MDK/NRXN2/TUBA1A/CAMK2N1/SYT11/JPH4/TUSC3/ADNP	19
BP	GO:0016358	dendrite development	16/343	233/18870	6.04e-06	0.000361997	0.000301996	ELAVL4/CHRNA3/MAP2/MAP1B/KIF1A/DPYSL5/PAK3/IGF2BP1/MAP6/ACTL6B/TANC2/ABI2/KLF7/FARP1/KIDINS220/HDAC2	16
BP	GO:0046785	microtubule polymerization	10/343	94/18870	8.07e-06	0.00047607	0.000397162	STMN2/MAPT/MAP2/MAP1B/FGF13/STMN1/TUBA1A/CLIP3/CAMSAP1/FKBP4	10
BP	GO:1902903	regulation of supramolecular fiber organization	21/343	389/18870	9.85e-06	0.000571326	0.000476629	STMN2/MAPT/MAP2/TMOD1/MAP1B/TMSB15A/CDC42EP4/FGF13/STMN1/PAK3/ADD2/PFN2/CCDC88A/ABI2/RGS4/PFDN4/SMAD4/CLIP3/CAMSAP1/ACTG1/FKBP4	21
BP	GO:1902904	negative regulation of supramolecular fiber organization	13/343	167/18870	1.19e-05	0.000680735	0.000567904	STMN2/MAP2/TMOD1/MAP1B/TMSB15A/FGF13/STMN1/ADD2/PFN2/PFDN4/SMAD4/CLIP3/FKBP4	13
BP	GO:0021537	telencephalon development	17/343	276/18870	1.31e-05	0.000732728	0.000611279	CDK6/CNTNAP2/TH/NPY/TUBB2B/FGF13/MDK/IGF2BP1/TUBA1A/ATAT1/ZMIZ1/CDH2/RAN/YWHAE/UQCRQ/TUBB2A/BNIP3	17
BP	GO:1903307	positive regulation of regulated secretory pathway	7/343	44/18870	1.33e-05	0.000732728	0.000611279	SYT4/SYT1/STXBP1/SYT7/GATA2/SLC4A8/DOC2B	7
BP	GO:0031113	regulation of microtubule polymerization	8/343	61/18870	1.4e-05	0.000760839	0.000634731	STMN2/MAPT/MAP2/MAP1B/STMN1/CLIP3/CAMSAP1/FKBP4	8
BP	GO:0032272	negative regulation of protein polymerization	9/343	80/18870	1.45e-05	0.000779627	0.000650405	STMN2/MAP2/TMOD1/TMSB15A/STMN1/ADD2/PFN2/CLIP3/FKBP4	9
BP	GO:0046879	hormone secretion	18/343	308/18870	1.49e-05	0.000786276	0.000655951	ISL1/GATA3/CHGA/SNAP25/PCLO/SOX11/NNAT/ACVR2B/SYTL4/SYT7/PTPRN2/VSNL1/VGF/EFNA5/SMAD4/DOC2B/KLF7/PRKAR1A	18
BP	GO:0007613	memory	11/343	123/18870	1.53e-05	0.000797595	0.000665394	MAPT/SYT4/DBH/SNAP25/TH/FGF13/MDK/TUBA1A/CAMK2N1/SYT11/ADNP	11
BP	GO:0051650	establishment of vesicle localization	14/343	198/18870	1.66e-05	0.000849762	0.000708914	KIF5C/SYT4/MAP2/SNAP91/KIF1A/ATP9A/KIF5A/FNBP1L/KIF3A/TANC2/SYT11/CDR2L/SNF8/DCTN2	14
BP	GO:0010970	transport along microtubule	13/343	173/18870	1.74e-05	0.000880262	0.000734359	MAPT/KIF5C/UCHL1/MAP2/MAP1B/KIF1A/KIF5A/TUBA1A/TUB/KIF3A/HSBP1/CDR2L/CLIP3	13
BP	GO:0045055	regulated exocytosis	15/343	227/18870	1.86e-05	0.000925993	0.00077251	SYT4/SYT1/CHGA/CADPS/SNAP25/PCLO/STXBP1/SYT7/SYP/GATA2/SLC4A8/PFN2/SYT11/SV2A/DOC2B	15
BP	GO:1990504	dense core granule exocytosis	4/343	10/18870	2.07e-05	0.00100256	0.000836386	SYT4/CADPS/SNAP25/STXBP1	4
BP	GO:0051258	protein polymerization	17/343	286/18870	2.07e-05	0.00100256	0.000836386	STMN2/MAPT/MAP2/TMOD1/MAP1B/TMSB15A/CDC42EP4/FGF13/STMN1/PAK3/TUBA1A/ADD2/PFN2/CLIP3/CAMSAP1/FKBP4/HSP90AA1	17
BP	GO:0098930	axonal transport	8/343	65/18870	2.25e-05	0.00106678	0.000889961	MAPT/KIF5C/UCHL1/MAP2/KIF1A/KIF5A/KIF3A/HSBP1	8
BP	GO:1903532	positive regulation of secretion by cell	17/343	288/18870	2.26e-05	0.00106678	0.000889961	ISL1/SYT4/SYT1/CADPS/SNAP25/SOX11/NNAT/SYTL4/STXBP1/SYT7/GATA2/SLC4A8/VSNL1/SMAD4/DOC2B/SNF8/PRKAR1A	17
BP	GO:0009914	hormone transport	18/343	319/18870	2.38e-05	0.00110779	0.000924172	ISL1/GATA3/CHGA/SNAP25/PCLO/SOX11/NNAT/ACVR2B/SYTL4/SYT7/PTPRN2/VSNL1/VGF/EFNA5/SMAD4/DOC2B/KLF7/PRKAR1A	18
BP	GO:0034329	cell junction assembly	22/343	446/18870	2.45e-05	0.00112801	0.00094104	LRRN3/CNTNAP2/NRCAM/SNAP25/PCLO/GAP43/MAP1B/GABRB3/FGF13/NRXN2/LRRC4B/ADD2/CDH4/FSCN1/EFNA5/CDH2/ANK2/DUSP3/ACTG1/FARP1/PRKCA/ADNP	22
BP	GO:0017156	calcium-ion regulated exocytosis	8/343	66/18870	2.52e-05	0.00114288	0.000953452	SYT4/SYT1/CADPS/SNAP25/STXBP1/SYT7/SYT11/DOC2B	8
BP	GO:0015837	amine transport	10/343	108/18870	2.76e-05	0.00121268	0.00101168	CHRNA3/SYT4/SYT1/CHGA/TH/STXBP1/SYT7/SYT11/SV2A/RGS4	10
BP	GO:1902414	protein localization to cell junction	10/343	108/18870	2.76e-05	0.00121268	0.00101168	MAPT/KIF5C/NSG1/SNAP25/PCLO/KIF5A/NRXN2/KIF3A/HRAS/ACTG1	10
BP	GO:0001558	regulation of cell growth	21/343	417/18870	2.78e-05	0.00121268	0.00101168	MAPT/SYT4/SYT1/NRCAM/MAP2/MEG3/MAP1B/RUFY3/SPOCK1/FGF13/RNF157/TTL/CDH4/GDI1/EFNA5/RGS4/SMAD4/KAT7/SMARCA4/SPAG9/ADNP	21
BP	GO:0050770	regulation of axonogenesis	12/343	157/18870	3.09e-05	0.00133457	0.00111337	MAPT/MAP2/MAP1B/RUFY3/FGF13/PAK3/MAP6/CDH4/GDI1/EFNA5/CDH2/ADNP	12
BP	GO:0003357	noradrenergic neuron differentiation	4/343	11/18870	3.2e-05	0.00136413	0.00113802	PHOX2B/HAND2/PHOX2A/SOX11	4
BP	GO:0048638	regulation of developmental growth	18/343	328/18870	3.43e-05	0.00144633	0.00120661	MAPT/SYT4/SYT1/NRCAM/MAP2/MAP1B/RUFY3/BASP1/FGF13/RNF157/TTL/CDH4/GDI1/TBX2/EFNA5/RGS4/SPAG9/ADNP	18
BP	GO:0030072	peptide hormone secretion	15/343	241/18870	3.73e-05	0.00155314	0.00129571	ISL1/CHGA/SNAP25/PCLO/NNAT/ACVR2B/SYTL4/SYT7/PTPRN2/VSNL1/VGF/EFNA5/DOC2B/KLF7/PRKAR1A	15
BP	GO:0008361	regulation of cell size	13/343	187/18870	3.95e-05	0.00162628	0.00135673	MAPT/NRCAM/MAP2/MAP1B/RUFY3/FGF13/TTL/CDH4/GDI1/EFNA5/RAP1GAP2/ADNP/HSP90AA1	13
BP	GO:0000380	alternative mRNA splicing, via spliceosome	8/343	71/18870	4.31e-05	0.00175429	0.00146352	CELF4/SRRM4/RBFOX2/NOVA2/CELF5/SRSF9/SFSWAP/STRAP	8
BP	GO:0051494	negative regulation of cytoskeleton organization	12/343	163/18870	4.47e-05	0.00177211	0.00147838	STMN2/MAP2/TMOD1/MAP1B/TMSB15A/FGF13/STMN1/ADD2/PFN2/SMAD4/CLIP3/FKBP4	12
BP	GO:0030516	regulation of axon extension	9/343	92/18870	4.5e-05	0.00177211	0.00147838	MAPT/NRCAM/MAP2/MAP1B/RUFY3/TTL/CDH4/GDI1/ADNP	9
BP	GO:0032984	protein-containing complex disassembly	15/343	245/18870	4.51e-05	0.00177211	0.00147838	STMN2/TMOD1/MAP1B/STMN4/FGF13/STMN1/KLC1/ADD2/VPS33A/STMN3/SMARCA4/SET/NSF/SMARCE1/BNIP3	15
BP	GO:0002790	peptide secretion	15/343	246/18870	4.72e-05	0.00183623	0.00153188	ISL1/CHGA/SNAP25/PCLO/NNAT/ACVR2B/SYTL4/SYT7/PTPRN2/VSNL1/VGF/EFNA5/DOC2B/KLF7/PRKAR1A	15
BP	GO:0099518	vesicle cytoskeletal trafficking	8/343	72/18870	4.78e-05	0.00183718	0.00153267	SYT4/MAP2/KIF1A/KIF5A/FNBP1L/KIF3A/TANC2/CDR2L	8
BP	GO:0045773	positive regulation of axon extension	6/343	37/18870	4.99e-05	0.00189755	0.00158304	MAPT/MAP1B/RUFY3/CDH4/GDI1/ADNP	6
BP	GO:0032535	regulation of cellular component size	19/343	370/18870	5.15e-05	0.00193785	0.00161665	MAPT/NRCAM/MAP2/TMOD1/MAP1B/RUFY3/TMSB15A/CDC42EP4/FGF13/PAK3/ADD2/TTL/PFN2/CDH4/GDI1/EFNA5/RAP1GAP2/ADNP/HSP90AA1	19
BP	GO:0048639	positive regulation of developmental growth	12/343	167/18870	5.67e-05	0.0021033	0.00175468	MAPT/SYT4/SYT1/MAP1B/RUFY3/BASP1/RNF157/CDH4/GDI1/TBX2/EFNA5/ADNP	12
BP	GO:0051047	positive regulation of secretion	17/343	310/18870	5.71e-05	0.0021033	0.00175468	ISL1/SYT4/SYT1/CADPS/SNAP25/SOX11/NNAT/SYTL4/STXBP1/SYT7/GATA2/SLC4A8/VSNL1/SMAD4/DOC2B/SNF8/PRKAR1A	17
BP	GO:0017158	regulation of calcium ion-dependent exocytosis	6/343	39/18870	6.79e-05	0.0024696	0.00206027	SYT4/SYT1/STXBP1/SYT7/SYT11/DOC2B	6
BP	GO:0051952	regulation of amine transport	9/343	97/18870	6.84e-05	0.0024696	0.00206027	CHRNA3/SYT4/SYT1/CHGA/STXBP1/SYT7/SYT11/SV2A/RGS4	9
BP	GO:0045664	regulation of neuron differentiation	13/343	198/18870	7.12e-05	0.00254557	0.00212364	PHOX2B/ISL1/NRCAM/ZFHX3/SOX11/MAP1B/NREP/MEIS1/GATA2/YWHAG/MMD/MIB1/SPAG9	13
BP	GO:0008088	axo-dendritic transport	8/343	77/18870	7.76e-05	0.00274669	0.00229143	MAPT/KIF5C/UCHL1/MAP2/KIF1A/KIF5A/KIF3A/HSBP1	8
BP	GO:0031333	negative regulation of protein-containing complex assembly	11/343	147/18870	7.99e-05	0.00280017	0.00233604	STMN2/ISL1/MAP2/TMOD1/TMSB15A/STMN1/STXBP1/ADD2/PFN2/CLIP3/FKBP4	11
BP	GO:1903522	regulation of blood circulation	15/343	258/18870	8.1e-05	0.00280926	0.00234363	ISL1/CHGA/DBH/TH/FGF13/SCN3B/ATP1B1/CXADR/ATP1A3/TBX2/DOCK4/RGS4/YWHAE/ANK2/HSP90AA1	15
BP	GO:0007626	locomotory behavior	13/343	201/18870	8.3e-05	0.00281576	0.00234905	ELAVL4/CHRNA3/UCHL1/DBH/ZFHX3/SNAP25/TMOD1/TH/CNTN1/MEIS1/C1QL1/TUBA1A/HIPK2	13
BP	GO:0006475	internal protein amino acid acetylation	7/343	58/18870	8.36e-05	0.00281576	0.00234905	MAPT/GATA2/ACTL6B/ATAT1/AUTS2/KAT7/SET	7
BP	GO:0021761	limbic system development	10/343	123/18870	8.42e-05	0.00281576	0.00234905	CDK6/CNTNAP2/FGF13/MDK/TUBA1A/ATAT1/RAN/YWHAE/UQCRQ/NRP2	10
BP	GO:0035418	protein localization to synapse	8/343	78/18870	8.52e-05	0.00281576	0.00234905	MAPT/KIF5C/NSG1/SNAP25/PCLO/KIF5A/NRXN2/HRAS	8
BP	GO:0050772	positive regulation of axonogenesis	8/343	78/18870	8.52e-05	0.00281576	0.00234905	MAPT/MAP1B/RUFY3/MAP6/CDH4/GDI1/EFNA5/ADNP	8
BP	GO:0043254	regulation of protein-containing complex assembly	20/343	419/18870	9.01e-05	0.00295079	0.0024617	STMN2/MAPT/ISL1/MAP2/TMOD1/MAP1B/TMSB15A/CDC42EP4/STMN1/STXBP1/PAK3/ADD2/ATAT1/PFN2/FSCN1/VPS33A/CLIP3/CAMSAP1/FKBP4/HSP90AA1	20
BP	GO:0048596	embryonic camera-type eye morphogenesis	5/343	26/18870	9.26e-05	0.00299008	0.00249447	TH/SOX11/TBX2/HIPK2/TWIST1	5
BP	GO:0042415	norepinephrine metabolic process	4/343	14/18870	9.3e-05	0.00299008	0.00249447	HAND2/GATA3/DBH/TH	4
BP	GO:0015833	peptide transport	15/343	262/18870	9.62e-05	0.003066	0.00255781	ISL1/CHGA/SNAP25/PCLO/NNAT/ACVR2B/SYTL4/SYT7/PTPRN2/VSNL1/VGF/EFNA5/DOC2B/KLF7/PRKAR1A	15
BP	GO:0099175	regulation of postsynapse organization	9/343	103/18870	0.00010922	0.00344739	0.00287599	NRCAM/KIF1A/ZNF804A/PAK3/LRRC4B/TANC2/ABI2/CDH2/NRP2	9
BP	GO:1903305	regulation of regulated secretory pathway	10/343	127/18870	0.000110106	0.00344739	0.00287599	SYT4/SYT1/STXBP1/SYT7/SYP/GATA2/SLC4A8/PFN2/SYT11/DOC2B	10
BP	GO:0008016	regulation of heart contraction	13/343	208/18870	0.000117225	0.00363808	0.00303507	ISL1/CHGA/TH/FGF13/SCN3B/ATP1B1/CXADR/ATP1A3/TBX2/RGS4/YWHAE/ANK2/HSP90AA1	13
BP	GO:0046928	regulation of neurotransmitter secretion	8/343	82/18870	0.000121561	0.00373985	0.00311997	CHRNA3/SYT4/SYT1/STXBP1/SYP/SLC4A8/PFN2/SYT11	8
BP	GO:0016482	cytosolic transport	12/343	182/18870	0.000129217	0.0039411	0.00328787	SYT4/MAP2/RAB6B/KIF1A/ATP9A/KIF5A/SYT7/TANC2/UBE2O/SNF8/CLTC/SPAG9	12
BP	GO:0048499	synaptic vesicle membrane organization	5/343	28/18870	0.000134273	0.00406032	0.00338732	SYT1/SNAP25/STXBP1/SYP/DOC2B	5
BP	GO:0048880	sensory system development	19/343	401/18870	0.000148118	0.00443044	0.0036961	PHOX2B/ISL1/CELF4/DCX/GATA3/TMOD1/TH/SOX11/MEIS1/ACVR2B/MAB21L1/MAB21L2/TUB/ABI2/TBX2/HIPK2/SMARCA4/HDAC2/TWIST1	19
BP	GO:0009306	protein secretion	18/343	368/18870	0.000149017	0.00443044	0.0036961	ISL1/SYT4/SCG2/CHGA/SNAP25/PCLO/NNAT/ACVR2B/SYTL4/SYT7/SLC4A8/PTPRN2/VSNL1/VGF/EFNA5/DOC2B/KLF7/PRKAR1A	18
BP	GO:0010976	positive regulation of neuron projection development	11/343	158/18870	0.000152262	0.00444074	0.00370469	STMN2/ELAVL4/CNTN1/TUBB2B/DPYSL3/ZNF804A/NDRG4/MDK/NTRK3/KIDINS220/ADNP	11
BP	GO:0048284	organelle fusion	11/343	158/18870	0.000152262	0.00444074	0.00370469	SYT4/SYT1/SNAP25/STXBP1/SYT7/VAT1/GDAP1/VPS33A/SYT11/DOC2B/BNIP3	11
BP	GO:0035592	establishment of protein localization to extracellular region	18/343	369/18870	0.000154113	0.00444074	0.00370469	ISL1/SYT4/SCG2/CHGA/SNAP25/PCLO/NNAT/ACVR2B/SYTL4/SYT7/SLC4A8/PTPRN2/VSNL1/VGF/EFNA5/DOC2B/KLF7/PRKAR1A	18
BP	GO:0007019	microtubule depolymerization	6/343	45/18870	0.000154656	0.00444074	0.00370469	STMN2/MAP1B/STMN4/FGF13/STMN1/STMN3	6
BP	GO:0099111	microtubule-based transport	13/343	214/18870	0.000155639	0.00444074	0.00370469	MAPT/KIF5C/UCHL1/MAP2/MAP1B/KIF1A/KIF5A/TUBA1A/TUB/KIF3A/HSBP1/CDR2L/CLIP3	13
BP	GO:0003279	cardiac septum development	9/343	108/18870	0.000157249	0.00445077	0.00371306	ISL1/GATA3/SOX11/HAND1/TBX2/NSD2/SMAD4/ANK2/NRP2	9
BP	GO:0048483	autonomic nervous system development	6/343	46/18870	0.000175163	0.00487974	0.00407093	PHOX2B/HAND2/GATA3/PHOX2A/SOX11/NRP2	6
BP	GO:1990090	cellular response to nerve growth factor stimulus	6/343	46/18870	0.000175163	0.00487974	0.00407093	STMN2/MAPT/ELAVL4/NTRK3/BPTF/KIDINS220	6
BP	GO:0120034	positive regulation of plasma membrane bounded cell projection assembly	9/343	110/18870	0.000180853	0.00499888	0.00417032	DPYSL3/CDC42EP4/FNBP1L/CCDC88A/ABI2/FSCN1/AUTS2/HRAS/HSP90AA1	9
BP	GO:0071692	protein localization to extracellular region	18/343	377/18870	0.000200692	0.00546255	0.00455714	ISL1/SYT4/SCG2/CHGA/SNAP25/PCLO/NNAT/ACVR2B/SYTL4/SYT7/SLC4A8/PTPRN2/VSNL1/VGF/EFNA5/DOC2B/KLF7/PRKAR1A	18
BP	GO:0043010	camera-type eye development	17/343	344/18870	0.000200715	0.00546255	0.00455714	CELF4/DCX/GATA3/TMOD1/TH/SOX11/MEIS1/ACVR2B/MAB21L1/MAB21L2/TUB/ABI2/TBX2/HIPK2/SMARCA4/HDAC2/TWIST1	17
BP	GO:0048857	neural nucleus development	7/343	67/18870	0.000210405	0.00568255	0.00474067	PHOX2B/PHOX2A/INA/BASP1/CKB/YWHAE/YWHAQ	7
BP	GO:0031345	negative regulation of cell projection organization	12/343	192/18870	0.000213099	0.00571169	0.00476498	STMN2/CRMP1/MAP2/RUFY3/DPYSL3/SPOCK1/DPYSL5/FGF13/PFN2/GDI1/HDAC2/FKBP4	12
BP	GO:0042551	neuron maturation	6/343	48/18870	0.000222592	0.0058348	0.00486769	CNTNAP2/NRCAM/SRRM4/C1QL1/GATA2/ACTL6B	6
BP	GO:1990089	response to nerve growth factor	6/343	48/18870	0.000222592	0.0058348	0.00486769	STMN2/MAPT/ELAVL4/NTRK3/BPTF/KIDINS220	6
BP	GO:0050796	regulation of insulin secretion	11/343	165/18870	0.000222639	0.0058348	0.00486769	ISL1/CHGA/SNAP25/NNAT/SYTL4/SYT7/VSNL1/EFNA5/DOC2B/KLF7/PRKAR1A	11
BP	GO:0018394	peptidyl-lysine acetylation	7/343	68/18870	0.000230944	0.00600795	0.00501214	GATA2/ACTL6B/ATAT1/AUTS2/KAT7/SET/HDAC2	7
BP	GO:0010977	negative regulation of neuron projection development	10/343	140/18870	0.000245447	0.00628378	0.00524225	STMN2/CRMP1/MAP2/RUFY3/DPYSL3/SPOCK1/FGF13/GDI1/HDAC2/FKBP4	10
BP	GO:0055001	muscle cell development	12/343	195/18870	0.000245908	0.00628378	0.00524225	ISL1/UCHL1/TMOD1/KRT19/MEIS1/CXADR/SORBS2/RGS4/SMAD4/ANK2/ACTG1/PRKAR1A	12
BP	GO:0003012	muscle system process	20/343	452/18870	0.000246875	0.00628378	0.00524225	HAND2/CHRNA3/CHGA/TMOD1/GNAO1/MEIS1/FGF13/SCN3B/ATP1B1/DTNA/SORBS2/TBX2/DOCK4/RGS4/SMAD4/ANK2/PRKCA/SSTR2/HDAC2/HSP90AA1	20
BP	GO:0042886	amide transport	17/343	354/18870	0.000280635	0.00709205	0.00591655	ISL1/SYT4/CHGA/SNAP25/PCLO/NNAT/ACVR2B/SYTL4/STXBP1/SYT7/PTPRN2/VSNL1/VGF/EFNA5/DOC2B/KLF7/PRKAR1A	17
BP	GO:0021766	hippocampus development	8/343	94/18870	0.00031451	0.00789175	0.0065837	CDK6/FGF13/MDK/TUBA1A/ATAT1/RAN/YWHAE/UQCRQ	8
BP	GO:0030534	adult behavior	10/343	145/18870	0.000325676	0.00811438	0.00676942	CHRNA3/CNTNAP2/UCHL1/DBH/TMOD1/NPY/NRXN2/TUBA1A/HIPK2/HDAC2	10
BP	GO:0060411	cardiac septum morphogenesis	7/343	72/18870	0.000329855	0.00816104	0.00680835	ISL1/SOX11/HAND1/TBX2/NSD2/SMAD4/NRP2	7
BP	GO:0003007	heart morphogenesis	14/343	264/18870	0.000358437	0.0088066	0.00734691	HAND2/ISL1/GATA3/TH/SOX11/NDRG4/HAND1/TBX2/ZMIZ1/NSD2/SMAD4/MIB1/NRP2/TWIST1	14
BP	GO:0021700	developmental maturation	16/343	330/18870	0.000379363	0.00925645	0.0077222	GATA3/CNTNAP2/NRCAM/MAP1B/SRRM4/SEZ6L/CNGB1/SEZ6L2/C1QL1/STXBP1/ATP6V0A1/SYP/GATA2/ACTL6B/AKR1B1/ADGRL1	16
BP	GO:0007157	heterophilic cell-cell adhesion via plasma membrane cell adhesion molecules	6/343	53/18870	0.000385898	0.00935142	0.00780143	ALCAM/CXADR/CDH4/CADM1/ADGRL1/CDH2	6
BP	GO:0048048	embryonic eye morphogenesis	5/343	35/18870	0.000399639	0.00961852	0.00802426	TH/SOX11/TBX2/HIPK2/TWIST1	5
BP	GO:0003215	cardiac right ventricle morphogenesis	4/343	20/18870	0.000412782	0.00986771	0.00823215	HAND2/ISL1/GATA3/HAND1	4
BP	GO:0097479	synaptic vesicle localization	6/343	54/18870	0.000427582	0.0101529	0.00847008	KIF5C/MAP2/PCLO/SNAP91/KIF5A/CDH2	6
BP	GO:0031400	negative regulation of protein modification process	19/343	437/18870	0.000435849	0.0102802	0.00857628	MAPT/UCHL1/BEX1/PRKAR2B/MAPK8IP1/BEX2/YWHAG/NTRK3/CADM1/CAMK2N1/BEX3/PKIA/YWHAE/SET/DUSP3/SPAG9/PRKAR1A/HDAC2/ADNP	19
BP	GO:0051588	regulation of neurotransmitter transport	8/343	99/18870	0.000447282	0.01048	0.00874298	CHRNA3/SYT4/SYT1/STXBP1/SYP/SLC4A8/PFN2/SYT11	8
BP	GO:1902745	positive regulation of lamellipodium organization	5/343	36/18870	0.000457253	0.0106432	0.00887906	ABI2/FSCN1/AUTS2/ENPP2/HSP90AA1	5
BP	GO:0018393	internal peptidyl-lysine acetylation	6/343	55/18870	0.000472697	0.0109307	0.00911896	GATA2/ACTL6B/ATAT1/AUTS2/KAT7/SET	6
BP	GO:0031076	embryonic camera-type eye development	5/343	37/18870	0.000520905	0.0118879	0.00991745	TH/SOX11/TBX2/HIPK2/TWIST1	5
BP	GO:0097484	dendrite extension	5/343	37/18870	0.000520905	0.0118879	0.00991745	SYT4/SYT1/RNF157/AUTS2/SPAG9	5
BP	GO:0003206	cardiac chamber morphogenesis	9/343	127/18870	0.000527528	0.0118879	0.00991745	HAND2/ISL1/GATA3/SOX11/HAND1/TBX2/NSD2/SMAD4/NRP2	9
BP	GO:0051099	positive regulation of binding	9/343	127/18870	0.000527528	0.0118879	0.00991745	HAND2/GATA3/NME1/STMN1/ADD2/RAN/HIPK2/TWIST1/HMGB2	9
BP	GO:0060047	heart contraction	13/343	243/18870	0.000531524	0.0119021	0.00992934	ISL1/CHGA/TH/FGF13/SCN3B/ATP1B1/CXADR/ATP1A3/TBX2/RGS4/YWHAE/ANK2/HSP90AA1	13
BP	GO:0048167	regulation of synaptic plasticity	12/343	214/18870	0.000570202	0.0126879	0.0105849	MAPT/SYT4/NSG1/SNAP25/MAP1B/STXBP1/SYT7/SYP/YWHAG/VGF/JPH4/HRAS	12
BP	GO:0051402	neuron apoptotic process	14/343	278/18870	0.000599521	0.0131448	0.0109661	CCND1/ISL1/GATA3/MDK/STXBP1/TUBA1A/FAIM2/TRIM2/GAPDH/HIPK2/SET/HRAS/ADNP/BNIP3	14
BP	GO:0002089	lens morphogenesis in camera-type eye	4/343	22/18870	0.000605599	0.0131448	0.0109661	SOX11/MEIS1/ABI2/HIPK2	4
BP	GO:0009713	catechol-containing compound biosynthetic process	4/343	22/18870	0.000605599	0.0131448	0.0109661	HAND2/GATA3/DBH/TH	4
BP	GO:0042423	catecholamine biosynthetic process	4/343	22/18870	0.000605599	0.0131448	0.0109661	HAND2/GATA3/DBH/TH	4
BP	GO:0032970	regulation of actin filament-based process	17/343	379/18870	0.000610848	0.0131779	0.0109937	TMOD1/TMSB15A/CDC42EP4/FGF13/STMN1/PAK3/ADD2/PFN2/CCDC88A/ABI2/FSCN1/EFNA5/RGS4/SMAD4/ANK2/HRAS/ACTG1	17
BP	GO:0050679	positive regulation of epithelial cell proliferation	12/343	218/18870	0.000671668	0.0144022	0.012015	CCND1/SCG2/SOX11/NME1/MDK/GATA2/NME2/HRAS/PRKCA/NRP2/TWIST1/HMGB2	12
BP	GO:0003151	outflow tract morphogenesis	7/343	81/18870	0.000677497	0.0144397	0.0120463	HAND2/ISL1/SOX11/TBX2/SMAD4/NRP2/TWIST1	7
BP	GO:0006473	protein acetylation	8/343	106/18870	0.000706208	0.014952	0.0124737	MAPT/GATA2/ACTL6B/ATAT1/AUTS2/KAT7/SET/HDAC2	8
BP	GO:0046883	regulation of hormone secretion	13/343	251/18870	0.00071928	0.014952	0.0124737	ISL1/CHGA/SNAP25/SOX11/NNAT/SYTL4/SYT7/VSNL1/EFNA5/SMAD4/DOC2B/KLF7/PRKAR1A	13
BP	GO:0021542	dentate gyrus development	4/343	23/18870	0.000722666	0.014952	0.0124737	CDK6/MDK/TUBA1A/ATAT1	4
BP	GO:0031290	retinal ganglion cell axon guidance	4/343	23/18870	0.000722666	0.014952	0.0124737	ISL1/NRCAM/ALCAM/EFNA5	4
BP	GO:0031629	synaptic vesicle fusion to presynaptic active zone membrane	4/343	23/18870	0.000722666	0.014952	0.0124737	SYT1/SNAP25/STXBP1/DOC2B	4
BP	GO:2000677	regulation of transcription regulatory region DNA binding	5/343	40/18870	0.000752097	0.0154705	0.0129062	HAND2/GATA3/SOX11/HAND1/TWIST1	5
BP	GO:0030307	positive regulation of cell growth	10/343	163/18870	0.000816814	0.0166183	0.0138638	MAPT/SYT4/SYT1/MAP1B/RUFY3/RNF157/CDH4/GDI1/EFNA5/ADNP	10
BP	GO:0022411	cellular component disassembly	20/343	497/18870	0.000818768	0.0166183	0.0138638	STMN2/TMOD1/MAP1B/STMN4/FGF13/STMN1/KLC1/C1QL1/ADD2/FSCN1/VPS33A/STMN3/SMARCA4/SET/DUSP3/NSF/PRKCA/SMARCE1/MAPRE2/BNIP3	20
BP	GO:0090497	mesenchymal cell migration	6/343	61/18870	0.000826525	0.0166183	0.0138638	PHOX2B/HAND2/ISL1/CDH2/NRP2/TWIST1	6
BP	GO:0003015	heart process	13/343	255/18870	0.000832372	0.0166183	0.0138638	ISL1/CHGA/TH/FGF13/SCN3B/ATP1B1/CXADR/ATP1A3/TBX2/RGS4/YWHAE/ANK2/HSP90AA1	13
BP	GO:0050767	regulation of neurogenesis	17/343	390/18870	0.000838923	0.0166183	0.0138638	MAPT/SYT4/MAP2/SOX11/MAP1B/RUFY3/DPYSL5/FGF13/MDK/MAP6/GATA2/CDH4/GDI1/EFNA5/HDAC2/ADNP/HMGB2	17
BP	GO:0043388	positive regulation of DNA binding	5/343	41/18870	0.000843951	0.0166183	0.0138638	HAND2/GATA3/NME1/TWIST1/HMGB2	5
BP	GO:0003148	outflow tract septum morphogenesis	4/343	24/18870	0.000854871	0.0166183	0.0138638	ISL1/TBX2/SMAD4/NRP2	4
BP	GO:0031338	regulation of vesicle fusion	4/343	24/18870	0.000854871	0.0166183	0.0138638	SYT4/SYT1/STXBP1/DOC2B	4
BP	GO:0050686	negative regulation of mRNA processing	4/343	24/18870	0.000854871	0.0166183	0.0138638	CELF4/SRSF9/ZC3H14/SFSWAP	4
BP	GO:0099500	vesicle fusion to plasma membrane	4/343	24/18870	0.000854871	0.0166183	0.0138638	SYT1/SNAP25/STXBP1/DOC2B	4
BP	GO:0001654	eye development	17/343	391/18870	0.000862863	0.016682	0.013917	CELF4/DCX/GATA3/TMOD1/TH/SOX11/MEIS1/ACVR2B/MAB21L1/MAB21L2/TUB/ABI2/TBX2/HIPK2/SMARCA4/HDAC2/TWIST1	17
BP	GO:0097120	receptor localization to synapse	6/343	62/18870	0.000901305	0.017291	0.014425	KIF5C/NSG1/SNAP25/CACNG4/KIF5A/HRAS	6
BP	GO:0051101	regulation of DNA binding	7/343	85/18870	0.000904138	0.017291	0.014425	HAND2/GATA3/SOX11/NME1/HAND1/TWIST1/HMGB2	7
BP	GO:0090276	regulation of peptide hormone secretion	11/343	195/18870	0.000912459	0.0173563	0.0144795	ISL1/CHGA/SNAP25/NNAT/SYTL4/SYT7/VSNL1/EFNA5/DOC2B/KLF7/PRKAR1A	11
BP	GO:0051960	regulation of nervous system development	19/343	466/18870	0.000942124	0.0178248	0.0148703	MAPT/LRRN3/SYT4/MAP2/SOX11/MAP1B/RUFY3/DPYSL5/FGF13/MDK/MAP6/GATA2/LRRC4B/CDH4/GDI1/EFNA5/HDAC2/ADNP/HMGB2	19
BP	GO:0150063	visual system development	17/343	395/18870	0.000964547	0.0179529	0.0149772	CELF4/DCX/GATA3/TMOD1/TH/SOX11/MEIS1/ACVR2B/MAB21L1/MAB21L2/TUB/ABI2/TBX2/HIPK2/SMARCA4/HDAC2/TWIST1	17
BP	GO:0032418	lysosome localization	7/343	86/18870	0.000969192	0.0179529	0.0149772	CHGA/SYTL4/STXBP1/MAP6/GATA2/VPS33A/SPAG9	7
BP	GO:1990849	vacuolar localization	7/343	86/18870	0.000969192	0.0179529	0.0149772	CHGA/SYTL4/STXBP1/MAP6/GATA2/VPS33A/SPAG9	7
BP	GO:2000628	regulation of miRNA metabolic process	7/343	86/18870	0.000969192	0.0179529	0.0149772	GATA3/GATA2/MYCN/SMAD4/SMARCA4/HRAS/TWIST1	7
BP	GO:0035270	endocrine system development	9/343	139/18870	0.00100934	0.0185991	0.0155163	ISL1/CDK6/GATA3/ONECUT2/MDK/GATA2/CDH2/HIPK2/SMAD4	9
BP	GO:0003205	cardiac chamber development	10/343	168/18870	0.00102934	0.0188457	0.015722	HAND2/ISL1/GATA3/SOX11/HAND1/TBX2/NSD2/SMAD4/ANK2/NRP2	10
BP	GO:0002791	regulation of peptide secretion	11/343	198/18870	0.00103337	0.0188457	0.015722	ISL1/CHGA/SNAP25/NNAT/SYTL4/SYT7/VSNL1/EFNA5/DOC2B/KLF7/PRKAR1A	11
BP	GO:0051098	regulation of binding	13/343	262/18870	0.00106622	0.0192344	0.0160463	HAND2/CRMP1/GATA3/MAP2/SOX11/NME1/STMN1/ADD2/HAND1/RAN/HIPK2/TWIST1/HMGB2	13
BP	GO:2000630	positive regulation of miRNA metabolic process	6/343	64/18870	0.0010664	0.0192344	0.0160463	GATA3/GATA2/MYCN/SMAD4/SMARCA4/HRAS	6
BP	GO:0009743	response to carbohydrate	12/343	230/18870	0.00107099	0.0192344	0.0160463	TH/MAP1B/ACVR2B/PTPRN2/VSNL1/EFNA5/SMAD4/KLF7/KAT7/SMARCA4/EIF2B1/ADNP	12
BP	GO:0048864	stem cell development	7/343	88/18870	0.00111032	0.01984	0.0165516	PHOX2B/HAND2/ISL1/MSI2/CDH2/NRP2/TWIST1	7
BP	GO:0090087	regulation of peptide transport	11/343	200/18870	0.0011211	0.019932	0.0166283	ISL1/CHGA/SNAP25/NNAT/SYTL4/SYT7/VSNL1/EFNA5/DOC2B/KLF7/PRKAR1A	11
BP	GO:0003207	cardiac chamber formation	3/343	12/18870	0.00115945	0.0200924	0.0167621	HAND2/HAND1/TBX2	3
BP	GO:0031630	regulation of synaptic vesicle fusion to presynaptic active zone membrane	3/343	12/18870	0.00115945	0.0200924	0.0167621	SYT1/STXBP1/DOC2B	3
BP	GO:1901632	regulation of synaptic vesicle membrane organization	3/343	12/18870	0.00115945	0.0200924	0.0167621	SYT1/STXBP1/DOC2B	3
BP	GO:0034643	establishment of mitochondrion localization, microtubule-mediated	4/343	26/18870	0.00116882	0.0200924	0.0167621	MAPT/UCHL1/MAP1B/HSBP1	4
BP	GO:0047497	mitochondrion transport along microtubule	4/343	26/18870	0.00116882	0.0200924	0.0167621	MAPT/UCHL1/MAP1B/HSBP1	4
BP	GO:0021762	substantia nigra development	5/343	44/18870	0.00116988	0.0200924	0.0167621	INA/BASP1/CKB/YWHAE/YWHAQ	5
BP	GO:2000300	regulation of synaptic vesicle exocytosis	5/343	44/18870	0.00116988	0.0200924	0.0167621	SYT4/SYT1/SYP/SLC4A8/PFN2	5
BP	GO:0051261	protein depolymerization	8/343	115/18870	0.00120352	0.0205289	0.0171263	STMN2/TMOD1/MAP1B/STMN4/FGF13/STMN1/ADD2/STMN3	8
BP	GO:1903829	positive regulation of protein localization	19/343	476/18870	0.0012069	0.0205289	0.0171263	MAPT/ISL1/SNAP25/RUFY3/NNAT/SYTL4/TCAF1/CCDC88A/VSNL1/NPEPPS/SYT11/RAN/DOC2B/CLIP3/YWHAE/KAT7/HRAS/PRKAR1A/HSP90AA1	19
BP	GO:0042391	regulation of membrane potential	18/343	440/18870	0.00122726	0.0207753	0.0173318	MAPT/PHOX2B/CHRNA3/CELF4/MLLT11/NRCAM/GABRB3/CNGB1/FGF13/SCN3B/SLC4A8/ATP1B1/CXADR/ATP1A3/RGS4/YWHAE/ANK2/BNIP3	18
BP	GO:0120032	regulation of plasma membrane bounded cell projection assembly	11/343	203/18870	0.00126414	0.0212978	0.0177677	GAP43/DPYSL3/CDC42EP4/FNBP1L/PFN2/CCDC88A/ABI2/FSCN1/AUTS2/HRAS/HSP90AA1	11
BP	GO:0050678	regulation of epithelial cell proliferation	17/343	407/18870	0.00133302	0.0222585	0.0185691	PHOX2B/CCND1/CDK6/GATA3/SCG2/DBH/SOX11/NME1/MDK/GATA2/NME2/HRAS/PRKCA/MCC/NRP2/TWIST1/HMGB2	17
BP	GO:0030901	midbrain development	7/343	91/18870	0.00135172	0.0222585	0.0185691	PHOX2A/INA/BASP1/CKB/YWHAE/UQCRQ/YWHAQ	7
BP	GO:0060021	roof of mouth development	7/343	91/18870	0.00135172	0.0222585	0.0185691	HAND2/SOX11/ACVR2B/GABRB3/TBX2/SMAD4/TWIST1	7
BP	GO:0007274	neuromuscular synaptic transmission	4/343	27/18870	0.00135262	0.0222585	0.0185691	CHRNA3/RIMBP2/STXBP1/DTNA	4
BP	GO:1903859	regulation of dendrite extension	4/343	27/18870	0.00135262	0.0222585	0.0185691	SYT4/SYT1/RNF157/SPAG9	4
BP	GO:0032956	regulation of actin cytoskeleton organization	15/343	337/18870	0.00135954	0.0222688	0.0185778	TMOD1/TMSB15A/CDC42EP4/STMN1/PAK3/ADD2/PFN2/CCDC88A/ABI2/FSCN1/EFNA5/RGS4/SMAD4/HRAS/ACTG1	15
BP	GO:0060491	regulation of cell projection assembly	11/343	205/18870	0.00136759	0.0222974	0.0186016	GAP43/DPYSL3/CDC42EP4/FNBP1L/PFN2/CCDC88A/ABI2/FSCN1/AUTS2/HRAS/HSP90AA1	11
BP	GO:0047496	vesicle transport along microtubule	5/343	46/18870	0.00143356	0.0232658	0.0194095	MAP2/KIF1A/KIF5A/KIF3A/CDR2L	5
BP	GO:0051146	striated muscle cell differentiation	14/343	305/18870	0.00146074	0.0235121	0.019615	ISL1/TMOD1/KRT19/MEIS1/CXADR/SORBS2/PLD3/MYEF2/CDH2/RGS4/SMAD4/ACTG1/SPAG9/PRKAR1A	14
BP	GO:0022900	electron transport chain	10/343	176/18870	0.00146203	0.0235121	0.019615	CYB561/NDUFA5/COX6A1/QDPR/COX8A/AKR1B1/COX11/UQCRQ/NDUFB9/COX7A2	10
BP	GO:0033604	negative regulation of catecholamine secretion	3/343	13/18870	0.00148707	0.0236805	0.0197554	SYT4/CHGA/SYT11	3
BP	GO:0061029	eyelid development in camera-type eye	3/343	13/18870	0.00148707	0.0236805	0.0197554	SOX11/HDAC2/TWIST1	3
BP	GO:0043543	protein acylation	9/343	147/18870	0.00149427	0.0236805	0.0197554	MAPT/GATA2/ACTL6B/ATAT1/AUTS2/CLIP3/KAT7/SET/HDAC2	9
BP	GO:0006906	vesicle fusion	8/343	119/18870	0.00149927	0.0236805	0.0197554	SYT4/SYT1/SNAP25/STXBP1/SYT7/VPS33A/SYT11/DOC2B	8
BP	GO:0043279	response to alkaloid	7/343	93/18870	0.00153416	0.0240349	0.0200511	ELAVL4/TH/CACNG4/SRSF9/RGS4/HDAC2/HSP90AA1	7
BP	GO:0010592	positive regulation of lamellipodium assembly	4/343	28/18870	0.00155568	0.0240349	0.0200511	ABI2/FSCN1/AUTS2/HSP90AA1	4
BP	GO:0051953	negative regulation of amine transport	4/343	28/18870	0.00155568	0.0240349	0.0200511	SYT4/CHGA/SYT11/RGS4	4
BP	GO:2000756	regulation of peptidyl-lysine acetylation	4/343	28/18870	0.00155568	0.0240349	0.0200511	GATA2/AUTS2/SET/HDAC2	4
BP	GO:2000819	regulation of nucleotide-excision repair	4/343	28/18870	0.00155568	0.0240349	0.0200511	ACTL6B/KAT7/SMARCA4/SMARCE1	4
BP	GO:0051222	positive regulation of protein transport	14/343	308/18870	0.00160076	0.0246238	0.0205424	ISL1/SNAP25/RUFY3/NNAT/SYTL4/TCAF1/VSNL1/NPEPPS/RAN/DOC2B/YWHAE/HRAS/PRKAR1A/HSP90AA1	14
BP	GO:0090174	organelle membrane fusion	8/343	121/18870	0.00166732	0.0255367	0.021304	SYT4/SYT1/SNAP25/STXBP1/SYT7/VPS33A/SYT11/DOC2B	8
BP	GO:1902893	regulation of miRNA transcription	6/343	70/18870	0.00170299	0.0259446	0.0216443	GATA3/GATA2/MYCN/SMAD4/SMARCA4/TWIST1	6
BP	GO:0071826	protein-RNA complex organization	12/343	243/18870	0.00170862	0.0259446	0.0216443	CELF4/LUC7L3/KLC1/CELF5/SRSF9/SF3B2/RPL38/SNRPD1/SFSWAP/STRAP/PTGES3/HSP90AA1	12
BP	GO:0000245	spliceosomal complex assembly	7/343	95/18870	0.00173525	0.0261247	0.0217945	CELF4/LUC7L3/CELF5/SRSF9/SF3B2/SNRPD1/SFSWAP	7
BP	GO:0014033	neural crest cell differentiation	7/343	95/18870	0.00173525	0.0261247	0.0217945	PHOX2B/HAND2/ISL1/CDH2/SMAD4/NRP2/TWIST1	7
BP	GO:0042692	muscle cell differentiation	17/343	419/18870	0.00181437	0.027187	0.0226808	ISL1/UCHL1/TMOD1/KRT19/MEIS1/CXADR/SORBS2/PLD3/TBX2/MYEF2/CDH2/RGS4/SMAD4/ANK2/ACTG1/SPAG9/PRKAR1A	17
BP	GO:0048488	synaptic vesicle endocytosis	6/343	71/18870	0.00183227	0.027187	0.0226808	SYT1/SNAP91/SYT7/SYP/SYT11/ACTG1	6
BP	GO:0061614	miRNA transcription	6/343	71/18870	0.00183227	0.027187	0.0226808	GATA3/GATA2/MYCN/SMAD4/SMARCA4/TWIST1	6
BP	GO:0045666	positive regulation of neuron differentiation	7/343	96/18870	0.00184317	0.027187	0.0226808	PHOX2B/NRCAM/SOX11/MAP1B/GATA2/MMD/SPAG9	7
BP	GO:0007018	microtubule-based movement	17/343	420/18870	0.00186036	0.027187	0.0226808	MAPT/KIF5C/UCHL1/MAP2/MAP1B/KIF1A/KIF21A/KIF5A/KLC1/TUBA1A/TUB/KIF3A/KPNB1/HSBP1/KIF3C/CDR2L/CLIP3	17
BP	GO:0098814	spontaneous synaptic transmission	3/343	14/18870	0.00186728	0.027187	0.0226808	SYT1/NSG1/DOC2B	3
BP	GO:0098840	protein transport along microtubule	3/343	14/18870	0.00186728	0.027187	0.0226808	KIF5C/KIF5A/CLIP3	3
BP	GO:0099118	microtubule-based protein transport	3/343	14/18870	0.00186728	0.027187	0.0226808	KIF5C/KIF5A/CLIP3	3
BP	GO:0006376	mRNA splice site recognition	5/343	49/18870	0.00190778	0.0275499	0.0229835	CELF4/LUC7L3/CELF5/SRSF9/SFSWAP	5
BP	GO:0042220	response to cocaine	5/343	49/18870	0.00190778	0.0275499	0.0229835	ELAVL4/CACNG4/RGS4/HDAC2/HSP90AA1	5
BP	GO:0060419	heart growth	7/343	97/18870	0.00195622	0.0280207	0.0233763	MEIS1/BASP1/NDRG4/SORBS2/TBX2/RGS4/PRKAR1A	7
BP	GO:0061337	cardiac conduction	7/343	97/18870	0.00195622	0.0280207	0.0233763	ISL1/SCN3B/ATP1B1/CXADR/ATP1A3/YWHAE/ANK2	7
BP	GO:0140238	presynaptic endocytosis	6/343	72/18870	0.00196886	0.028088	0.0234324	SYT1/SNAP91/SYT7/SYP/SYT11/ACTG1	6
BP	GO:0051654	establishment of mitochondrion localization	4/343	30/18870	0.00202363	0.0287535	0.0239876	MAPT/UCHL1/MAP1B/HSBP1	4
BP	GO:0051646	mitochondrion localization	5/343	50/18870	0.00208869	0.0295591	0.0246597	MAPT/UCHL1/MAP1B/ATCAY/HSBP1	5
BP	GO:1990778	protein localization to cell periphery	15/343	353/18870	0.00213425	0.0300836	0.0250972	DPP6/NSG1/SNAP25/FGF13/SCN3B/STXBP1/ATP1B1/TUB/CCDC88A/CDH2/CLIP3/CLTC/ANK2/HRAS/NSF	15
BP	GO:0003300	cardiac muscle hypertrophy	7/343	99/18870	0.00219839	0.0307427	0.0256471	HAND2/MEIS1/SORBS2/RGS4/SMAD4/PRKCA/HDAC2	7
BP	GO:1903312	negative regulation of mRNA metabolic process	7/343	99/18870	0.00219839	0.0307427	0.0256471	ELAVL4/CELF4/IGF2BP1/SRSF9/ZC3H14/SFSWAP/HNRNPA0	7
BP	GO:0008089	anterograde axonal transport	5/343	51/18870	0.0022818	0.0314549	0.0262413	KIF5C/MAP2/KIF1A/KIF5A/KIF3A	5
BP	GO:0001975	response to amphetamine	4/343	31/18870	0.00229054	0.0314549	0.0262413	DBH/TH/RGS4/HDAC2	4
BP	GO:0048934	peripheral nervous system neuron differentiation	3/343	15/18870	0.00230286	0.0314549	0.0262413	HAND2/ISL1/ONECUT2	3
BP	GO:0048935	peripheral nervous system neuron development	3/343	15/18870	0.00230286	0.0314549	0.0262413	HAND2/ISL1/ONECUT2	3
BP	GO:2000479	regulation of cAMP-dependent protein kinase activity	3/343	15/18870	0.00230286	0.0314549	0.0262413	PRKAR2B/PKIA/PRKAR1A	3
BP	GO:0018205	peptidyl-lysine modification	11/343	219/18870	0.00230308	0.0314549	0.0262413	NNAT/SUMO2/GATA2/ACTL6B/ATAT1/AUTS2/ZMIZ1/KAT7/SET/SETBP1/HDAC2	11
BP	GO:0010001	glial cell differentiation	12/343	252/18870	0.00231155	0.0314549	0.0262413	MAPT/PHOX2B/CDK6/SOX11/GAP43/CNTN1/MDK/TUBA1A/CDH2/EIF2B1/HDAC2/BNIP3	12
BP	GO:0030902	hindbrain development	9/343	157/18870	0.00234662	0.0318098	0.0265373	PHOX2B/PHOX2A/CNTN1/MDK/GATA2/TUBA1A/FAIM2/UQCRQ/SSTR2	9
BP	GO:1902895	positive regulation of miRNA transcription	5/343	52/18870	0.00248758	0.0335498	0.027989	GATA3/GATA2/MYCN/SMAD4/SMARCA4	5
BP	GO:0050684	regulation of mRNA processing	8/343	129/18870	0.00249395	0.0335498	0.027989	CELF4/SRRM4/RBFOX2/NOVA2/CELF5/SRSF9/ZC3H14/SFSWAP	8
BP	GO:1904951	positive regulation of establishment of protein localization	14/343	324/18870	0.00255005	0.0341745	0.0285101	ISL1/SNAP25/RUFY3/NNAT/SYTL4/TCAF1/VSNL1/NPEPPS/RAN/DOC2B/YWHAE/HRAS/PRKAR1A/HSP90AA1	14
BP	GO:0010765	positive regulation of sodium ion transport	4/343	32/18870	0.00258073	0.0343656	0.0286695	CNTN1/FGF13/SCN3B/ATP1B1	4
BP	GO:0051937	catecholamine transport	6/343	76/18870	0.00259345	0.0343656	0.0286695	SYT4/SYT1/CHGA/SYT7/SLC6A2/SYT11	6
BP	GO:0086001	cardiac muscle cell action potential	6/343	76/18870	0.00259345	0.0343656	0.0286695	FGF13/SCN3B/ATP1B1/CXADR/YWHAE/ANK2	6
BP	GO:0014897	striated muscle hypertrophy	7/343	102/18870	0.00260429	0.0343805	0.028682	HAND2/MEIS1/SORBS2/RGS4/SMAD4/PRKCA/HDAC2	7
BP	GO:0051962	positive regulation of nervous system development	13/343	290/18870	0.0026194	0.0344515	0.0287412	MAPT/LRRN3/SOX11/MAP1B/RUFY3/MDK/MAP6/LRRC4B/CDH4/GDI1/EFNA5/HDAC2/ADNP	13
BP	GO:0045927	positive regulation of growth	12/343	256/18870	0.00263027	0.0344663	0.0287536	MAPT/SYT4/SYT1/MAP1B/RUFY3/BASP1/RNF157/CDH4/GDI1/TBX2/EFNA5/ADNP	12
BP	GO:0017015	regulation of transforming growth factor beta receptor signaling pathway	9/343	160/18870	0.00266631	0.0348096	0.0290399	SOX11/ONECUT2/NREP/MTMR4/PEG10/HIPK2/SMAD4/HDAC2/STRAP	9
BP	GO:1902743	regulation of lamellipodium organization	5/343	53/18870	0.00270651	0.0352045	0.0293694	ABI2/FSCN1/AUTS2/ENPP2/HSP90AA1	5
BP	GO:0060485	mesenchyme development	14/343	327/18870	0.00277151	0.0359179	0.0299645	PHOX2B/HAND2/ISL1/GATA3/NCAM1/BASP1/MDK/HAND1/TBX2/CDH2/SMAD4/NRP2/HDAC2/TWIST1	14
BP	GO:0010639	negative regulation of organelle organization	15/343	363/18870	0.00278332	0.0359394	0.0299825	STMN2/MAPT/MAP2/TMOD1/MAP1B/TMSB15A/FGF13/STMN1/VAT1/ADD2/PFN2/SMAD4/CLIP3/BNIP3/FKBP4	15
BP	GO:0014896	muscle hypertrophy	7/343	104/18870	0.0029053	0.037378	0.0311826	HAND2/MEIS1/SORBS2/RGS4/SMAD4/PRKCA/HDAC2	7
BP	GO:0000381	regulation of alternative mRNA splicing, via spliceosome	5/343	54/18870	0.00293905	0.0375392	0.0313171	CELF4/SRRM4/RBFOX2/NOVA2/CELF5	5
BP	GO:0010659	cardiac muscle cell apoptotic process	5/343	54/18870	0.00293905	0.0375392	0.0313171	HAND2/MDK/SMAD4/BNIP3/HSP90AA1	5
BP	GO:1904950	negative regulation of establishment of protein localization	8/343	133/18870	0.00301259	0.0380184	0.0317169	MAPT/SYT4/CHGA/SYTL4/VSNL1/GDI1/PKIA/KLF7	8
BP	GO:2000779	regulation of double-strand break repair	8/343	133/18870	0.00301259	0.0380184	0.0317169	ACTL6B/NSD2/MBTD1/KMT5B/SMARCA4/SMARCE1/OTUB1/TWIST1	8
BP	GO:0043524	negative regulation of neuron apoptotic process	9/343	163/18870	0.00301955	0.0380184	0.0317169	CCND1/ISL1/MDK/STXBP1/FAIM2/HIPK2/SET/HRAS/ADNP	9
BP	GO:1903844	regulation of cellular response to transforming growth factor beta stimulus	9/343	163/18870	0.00301955	0.0380184	0.0317169	SOX11/ONECUT2/NREP/MTMR4/PEG10/HIPK2/SMAD4/HDAC2/STRAP	9
BP	GO:0010586	miRNA metabolic process	7/343	105/18870	0.00306545	0.0384594	0.0320848	GATA3/GATA2/MYCN/SMAD4/SMARCA4/HRAS/TWIST1	7
BP	GO:0050673	epithelial cell proliferation	18/343	480/18870	0.00315215	0.0394075	0.0328757	PHOX2B/CCND1/CDK6/GATA3/SCG2/DBH/SOX11/NME1/MDK/GATA2/TBX2/NME2/HRAS/PRKCA/MCC/NRP2/TWIST1/HMGB2	18
BP	GO:0015872	dopamine transport	5/343	55/18870	0.00318568	0.0396864	0.0331084	SYT4/SYT1/SYT7/SLC6A2/SYT11	5
BP	GO:0048265	response to pain	4/343	34/18870	0.00323485	0.0401575	0.0335014	DBH/ATAT1/SLC6A2/SCN9A	4
BP	GO:0035051	cardiocyte differentiation	9/343	165/18870	0.00327487	0.0405122	0.0337974	HAND2/ISL1/MEIS1/CXADR/SORBS2/TBX2/RGS4/SMAD4/TWIST1	9
BP	GO:0010720	positive regulation of cell development	17/343	444/18870	0.00329649	0.0406375	0.0339019	MAPT/GATA3/SOX11/MAP1B/RUFY3/MDK/MAP6/ACTL6B/CDH4/GDI1/ZMIZ1/EFNA5/SMARCA4/PRKCA/SMARCE1/HDAC2/ADNP	17
BP	GO:0001956	positive regulation of neurotransmitter secretion	3/343	17/18870	0.00335025	0.0407326	0.0339812	SYT1/STXBP1/SLC4A8	3
BP	GO:0048268	clathrin coat assembly	3/343	17/18870	0.00335025	0.0407326	0.0339812	NSG1/SNAP91/CLTC	3
BP	GO:0061548	ganglion development	3/343	17/18870	0.00335025	0.0407326	0.0339812	PHOX2B/RGS4/NRP2	3
BP	GO:2000136	regulation of cell proliferation involved in heart morphogenesis	3/343	17/18870	0.00335025	0.0407326	0.0339812	HAND2/ISL1/SMAD4	3
BP	GO:0048024	regulation of mRNA splicing, via spliceosome	7/343	107/18870	0.00340592	0.0412677	0.0344276	CELF4/SRRM4/RBFOX2/NOVA2/CELF5/SRSF9/SFSWAP	7
BP	GO:0010658	striated muscle cell apoptotic process	5/343	56/18870	0.00344688	0.0414799	0.0346046	HAND2/MDK/SMAD4/BNIP3/HSP90AA1	5
BP	GO:0050433	regulation of catecholamine secretion	5/343	56/18870	0.00344688	0.0414799	0.0346046	SYT4/SYT1/CHGA/SYT7/SYT11	5
BP	GO:0043523	regulation of neuron apoptotic process	11/343	232/18870	0.0035831	0.0428593	0.0357554	CCND1/ISL1/GATA3/MDK/STXBP1/FAIM2/TRIM2/HIPK2/SET/HRAS/ADNP	11
BP	GO:0050708	regulation of protein secretion	12/343	266/18870	0.00358574	0.0428593	0.0357554	ISL1/SYT4/CHGA/SNAP25/NNAT/SYTL4/SYT7/VSNL1/EFNA5/DOC2B/KLF7/PRKAR1A	12
BP	GO:0006584	catecholamine metabolic process	5/343	57/18870	0.00372312	0.0440549	0.0367528	HAND2/GATA3/MAOA/DBH/TH	5
BP	GO:0009712	catechol-containing compound metabolic process	5/343	57/18870	0.00372312	0.0440549	0.0367528	HAND2/GATA3/MAOA/DBH/TH	5
BP	GO:0042733	embryonic digit morphogenesis	5/343	57/18870	0.00372312	0.0440549	0.0367528	HAND2/TBX2/SMAD4/HDAC2/TWIST1	5
BP	GO:0014032	neural crest cell development	6/343	82/18870	0.0037947	0.0446035	0.0372105	PHOX2B/HAND2/ISL1/CDH2/NRP2/TWIST1	6
BP	GO:0036465	synaptic vesicle recycling	6/343	82/18870	0.0037947	0.0446035	0.0372105	SYT1/SNAP91/SYT7/SYP/SYT11/ACTG1	6
BP	GO:0008277	regulation of G protein-coupled receptor signaling pathway	8/343	139/18870	0.00394373	0.0455649	0.0380125	CHGA/RGS5/APLP1/STMN1/SYP/TUB/RGS4/PRKCA	8
BP	GO:0022618	protein-RNA complex assembly	11/343	235/18870	0.00394716	0.0455649	0.0380125	CELF4/LUC7L3/CELF5/SRSF9/SF3B2/RPL38/SNRPD1/SFSWAP/STRAP/PTGES3/HSP90AA1	11
BP	GO:0016082	synaptic vesicle priming	3/343	18/18870	0.00396664	0.0455649	0.0380125	SNAP25/STXBP1/SV2A	3
BP	GO:0019896	axonal transport of mitochondrion	3/343	18/18870	0.00396664	0.0455649	0.0380125	MAPT/UCHL1/HSBP1	3
BP	GO:0035065	regulation of histone acetylation	3/343	18/18870	0.00396664	0.0455649	0.0380125	GATA2/AUTS2/SET	3
BP	GO:0048486	parasympathetic nervous system development	3/343	18/18870	0.00396664	0.0455649	0.0380125	PHOX2B/PHOX2A/NRP2	3
BP	GO:0061323	cell proliferation involved in heart morphogenesis	3/343	18/18870	0.00396664	0.0455649	0.0380125	HAND2/ISL1/SMAD4	3
BP	GO:0086065	cell communication involved in cardiac conduction	5/343	58/18870	0.00401488	0.0459697	0.0383502	SCN3B/ATP1B1/CXADR/ATP1A3/ANK2	5
BP	GO:0009266	response to temperature stimulus	9/343	171/18870	0.004144	0.0472951	0.0394559	MAPT/PCSK1N/HSBP1/VGF/SCN9A/YWHAE/EIF2B1/HDAC2/HSP90AA1	9
BP	GO:0032024	positive regulation of insulin secretion	6/343	84/18870	0.00427441	0.0486265	0.0405667	ISL1/SNAP25/NNAT/VSNL1/DOC2B/PRKAR1A	6
BP	GO:0046887	positive regulation of hormone secretion	8/343	141/18870	0.00429896	0.048705	0.0406322	ISL1/SNAP25/SOX11/NNAT/VSNL1/SMAD4/DOC2B/PRKAR1A	8
BP	GO:0001755	neural crest cell migration	5/343	59/18870	0.00432261	0.048705	0.0406322	PHOX2B/HAND2/ISL1/NRP2/TWIST1	5
BP	GO:0031122	cytoplasmic microtubule organization	5/343	59/18870	0.00432261	0.048705	0.0406322	MAPT/CCDC88A/KPNB1/STMN3/CLIP3	5
BP	GO:0014059	regulation of dopamine secretion	4/343	37/18870	0.00441454	0.049583	0.0413646	SYT4/SYT1/SYT7/SYT11	4
CC	GO:0030426	growth cone	26/361	168/19886	4.94e-17	2.29e-14	1.71e-14	STMN2/MAPT/ELAVL4/KIF5C/CRMP1/MAP2/SNAP25/GAP43/MAP1B/RUFY3/DPYSL3/STMN4/ZNF804A/BASP1/ATCAY/FGF13/KLC1/IGF2BP1/CXADR/FSCN1/AUTS2/ADGRL1/STMN3/DCTN2/FKBP4/HSP90AA1	26
CC	GO:0030427	site of polarized growth	26/361	173/19886	1.04e-16	2.4e-14	1.79e-14	STMN2/MAPT/ELAVL4/KIF5C/CRMP1/MAP2/SNAP25/GAP43/MAP1B/RUFY3/DPYSL3/STMN4/ZNF804A/BASP1/ATCAY/FGF13/KLC1/IGF2BP1/CXADR/FSCN1/AUTS2/ADGRL1/STMN3/DCTN2/FKBP4/HSP90AA1	26
CC	GO:0150034	distal axon	31/361	276/19886	5.26e-16	8.12e-14	6.06e-14	STMN2/MAPT/ELAVL4/KIF5C/CRMP1/MAP2/SNAP25/TH/GAP43/MAP1B/RUFY3/DPYSL3/STMN4/ZNF804A/BASP1/CNGB1/ATCAY/FGF13/KLC1/IGF2BP1/SYP/SLC4A8/CXADR/FSCN1/AUTS2/ADGRL1/STMN3/DCTN2/ACTG1/FKBP4/HSP90AA1	31
CC	GO:0043025	neuronal cell body	38/361	489/19886	4.53e-14	5.25e-12	3.91e-12	STMN2/MAPT/ELAVL4/RTN1/CHRNA3/KIF5C/SYT4/CRMP1/CNTNAP2/UCHL1/PRPH/MAP2/SNAP25/TH/PRKAR2B/GAP43/MAP1B/ALCAM/RUFY3/DPYSL5/SEZ6L/ZNF804A/KIF5A/SEZ6L2/IGF2BP1/SLC4A8/MAPK8IP1/ENO2/ATP1A3/SORBS2/SLC6A2/GDI1/VGF/SYT11/SV2A/ADNP/FKBP4/HSP90AA1	38
CC	GO:0005874	microtubule	31/361	467/19886	5.75e-10	5.33e-08	3.97e-08	MAPT/KIF5C/DCX/MAP2/EML5/MAP1B/TUBB2B/KIF1A/ZNF804A/KIF21A/KIF5A/FGF13/STMN1/KLC1/MAP6/TUBA1A/KIF3A/TTL/DPYSL2/ATAT1/KIF3C/DYNLL2/TPGS2/CLIP3/CAMSAP1/CLTC/SKA2/DCTN2/TUBB2A/MAPRE2/FKBP4	31
CC	GO:0098984	neuron to neuron synapse	25/361	362/19886	1.29e-08	9.97e-07	7.44e-07	RTN1/CHRNA3/SYT1/NRCAM/PCLO/GAP43/MAP1B/CACNG4/SPOCK1/RTN3/C1QL1/PAK3/SYT7/SLC4A8/GNG3/LRRC4B/ADD2/ATP1A3/CADM1/CAMK2N1/SYT11/CDH2/RPL38/NSF/BNIP3	25
CC	GO:0098978	glutamatergic synapse	26/361	407/19886	3.22e-08	2.13e-06	1.59e-06	ELAVL4/SYT4/SYT1/NSG1/NRCAM/CADPS/SNAP25/PCLO/PRKAR2B/CACNG4/C1QL1/STXBP1/PAK3/NRXN2/SLC4A8/LRRC4B/PFN2/VGF/SV2A/DYNLL2/FXYD6/HRAS/FARP1/DGKE/PRKAR1A/NRP2	26
CC	GO:0032279	asymmetric synapse	22/361	331/19886	1.91e-07	1.11e-05	8.25e-06	RTN1/CHRNA3/NRCAM/PCLO/GAP43/MAP1B/CACNG4/SPOCK1/RTN3/C1QL1/PAK3/SLC4A8/GNG3/LRRC4B/ADD2/CADM1/CAMK2N1/SYT11/CDH2/RPL38/NSF/BNIP3	22
CC	GO:0097060	synaptic membrane	24/361	393/19886	2.53e-07	1.23e-05	9.19e-06	CHRNA3/SYT1/CNTNAP2/NSG1/NRCAM/SNAP25/CNTN1/SNAP91/CACNG4/GABRB3/STXBP1/NRXN2/SYT7/SYP/FAIM2/SLC4A8/LRRC4B/SLC6A2/SYT11/ADGRL1/FXYD6/ANK2/FARP1/NRP2	24
CC	GO:0031045	dense core granule	8/361	37/19886	2.66e-07	1.23e-05	9.19e-06	SYT4/SYT1/SCG2/CHGA/CADPS/NPY/KIF1A/SYT7	8
CC	GO:0014069	postsynaptic density	20/361	315/19886	1.41e-06	5.95e-05	4.44e-05	RTN1/CHRNA3/NRCAM/PCLO/GAP43/MAP1B/CACNG4/SPOCK1/RTN3/PAK3/GNG3/LRRC4B/ADD2/CADM1/CAMK2N1/SYT11/CDH2/RPL38/NSF/BNIP3	20
CC	GO:0042734	presynaptic membrane	14/361	165/19886	1.99e-06	7.7e-05	5.74e-05	SYT1/SNAP25/CNTN1/SNAP91/STXBP1/NRXN2/SYT7/SYP/SLC4A8/LRRC4B/SLC6A2/SYT11/ADGRL1/FXYD6	14
CC	GO:0030175	filopodium	11/361	108/19886	4.34e-06	0.000150201	0.000112006	MAP2/SNAP25/GAP43/RUFY3/FGF13/IGF2BP1/ENAH/CXADR/ABI2/FSCN1/FARP1	11
CC	GO:0098992	neuronal dense core vesicle	6/361	25/19886	4.54e-06	0.000150201	0.000112006	SYT4/SCG2/CHGA/CADPS/NPY/KIF1A	6
CC	GO:0099572	postsynaptic specialization	20/361	346/19886	5.86e-06	0.000180997	0.000134971	RTN1/CHRNA3/NRCAM/PCLO/GAP43/MAP1B/CACNG4/SPOCK1/RTN3/PAK3/GNG3/LRRC4B/ADD2/CADM1/CAMK2N1/SYT11/CDH2/RPL38/NSF/BNIP3	20
CC	GO:0030133	transport vesicle	22/361	431/19886	1.45e-05	0.000418748	0.000312264	SCG3/SYT4/SYT1/CHGA/DBH/SNAP25/TH/DPYSL3/SNAP91/SYTL4/ATP6V0A1/SYT7/SYP/MAP6/SLC4A8/PTPRN2/CCDC88A/VGF/SYT11/SV2A/ATP6V0E2/CLTC	22
CC	GO:1904115	axon cytoplasm	8/361	63/19886	1.77e-05	0.000482162	0.000359553	MAPT/KIF5C/UCHL1/KIF1A/KIF5A/KIF3A/HSBP1/ZC3H14	8
CC	GO:0019897	extrinsic component of plasma membrane	11/361	126/19886	1.91e-05	0.000492049	0.000366925	SNAP25/GNAO1/GNAS/SNAP91/STXBP1/GNG3/DTNA/CDH4/CDH2/GNB2/FARP1	11
CC	GO:0005871	kinesin complex	7/361	47/19886	2.06e-05	0.00050295	0.000375054	KIF5C/KIF1A/KIF21A/KIF5A/KLC1/KIF3A/KIF3C	7
CC	GO:0070382	exocytic vesicle	15/361	232/19886	2.38e-05	0.000551914	0.000411567	SYT4/SYT1/SNAP25/TH/DPYSL3/SNAP91/SYTL4/ATP6V0A1/SYT7/SYP/SLC4A8/PTPRN2/SYT11/SV2A/ATP6V0E2	15
CC	GO:0005875	microtubule associated complex	12/361	156/19886	2.88e-05	0.00063589	0.000474189	KIF5C/DCX/MAP2/MAP1B/KIF1A/KIF21A/KIF5A/KLC1/KIF3A/KIF3C/DYNLL2/DCTN2	12
CC	GO:0120111	neuron projection cytoplasm	9/361	88/19886	3.14e-05	0.000659803	0.000492021	MAPT/KIF5C/UCHL1/MAP2/KIF1A/KIF5A/KIF3A/HSBP1/ZC3H14	9
CC	GO:0042583	chromaffin granule	4/361	13/19886	6.71e-05	0.0013504	0.00100701	SYT1/CHGA/DBH/CYB561	4
CC	GO:0030027	lamellipodium	13/361	201/19886	8.25e-05	0.00159069	0.00118619	STMN2/SNAP25/RUFY3/DPYSL3/IGF2BP1/ENAH/SORBS2/CCDC88A/ABI2/FSCN1/CDH2/NME2/MCC	13
CC	GO:0043204	perikaryon	11/361	149/19886	8.97e-05	0.00164852	0.00122932	ELAVL4/CRMP1/CNTNAP2/PRPH/TH/GAP43/MAP1B/RUFY3/KIF5A/ENO2/SYT11	11
CC	GO:0099243	extrinsic component of synaptic membrane	4/361	14/19886	9.26e-05	0.00164852	0.00122932	SNAP25/SNAP91/STXBP1/FARP1	4
CC	GO:0030658	transport vesicle membrane	14/361	236/19886	0.000111915	0.00191914	0.00143112	SCG3/SYT4/SYT1/DBH/SYTL4/ATP6V0A1/SYT7/SYP/MAP6/SLC4A8/PTPRN2/SV2A/ATP6V0E2/CLTC	14
CC	GO:0008021	synaptic vesicle	13/361	213/19886	0.000147582	0.00244038	0.00181981	SYT4/SYT1/SNAP25/TH/SNAP91/ATP6V0A1/SYT7/SYP/SLC4A8/PTPRN2/SYT11/SV2A/ATP6V0E2	13
CC	GO:0044304	main axon	7/361	67/19886	0.000209208	0.00334011	0.00249075	MAPT/CNTNAP2/NRCAM/MAP2/MAP1B/KCNQ2/SPOCK1	7
CC	GO:0030672	synaptic vesicle membrane	9/361	126/19886	0.000494861	0.00739099	0.00551152	SYT4/SYT1/ATP6V0A1/SYT7/SYP/SLC4A8/PTPRN2/SV2A/ATP6V0E2	9
CC	GO:0099501	exocytic vesicle membrane	9/361	126/19886	0.000494861	0.00739099	0.00551152	SYT4/SYT1/ATP6V0A1/SYT7/SYP/SLC4A8/PTPRN2/SV2A/ATP6V0E2	9
CC	GO:0140092	bBAF complex	3/361	10/19886	0.000647568	0.0093695	0.00698692	ACTL6B/SMARCA4/SMARCE1	3
CC	GO:0043198	dendritic shaft	5/361	41/19886	0.000839987	0.0114386	0.00852989	MAP2/PRKAR2B/ZNF804A/JPH4/NSF	5
CC	GO:1905360	GTPase complex	5/361	41/19886	0.000839987	0.0114386	0.00852989	GNAO1/GNAS/GNG3/GNB2/HRAS	5
CC	GO:0098858	actin-based cell projection	12/361	227/19886	0.00094993	0.0125662	0.00937074	MAP2/SNAP25/GAP43/RUFY3/FGF13/IGF2BP1/ENAH/CXADR/ABI2/FSCN1/DOCK4/FARP1	12
CC	GO:0032839	dendrite cytoplasm	4/361	27/19886	0.00134712	0.0168572	0.0125706	KIF5C/MAP2/KIF5A/ZC3H14	4
CC	GO:0044295	axonal growth cone	4/361	27/19886	0.00134712	0.0168572	0.0125706	KIF5C/SNAP25/FKBP4/HSP90AA1	4
CC	GO:0019898	extrinsic component of membrane	11/361	207/19886	0.00146831	0.0178901	0.0133408	SNAP25/GNAO1/GNAS/SNAP91/STXBP1/GNG3/DTNA/CDH4/CDH2/GNB2/FARP1	11
CC	GO:0031252	cell leading edge	17/361	423/19886	0.00199053	0.0236312	0.017622	STMN2/MAPT/CDK6/CNTNAP2/SNAP25/RUFY3/DPYSL3/NME1/IGF2BP1/ENAH/SORBS2/CCDC88A/ABI2/FSCN1/CDH2/NME2/MCC	17
CC	GO:0014704	intercalated disc	5/361	50/19886	0.00207906	0.0240651	0.0179456	FGF13/ATP1B1/CXADR/CDH2/ANK2	5
CC	GO:0016586	RSC-type complex	3/361	15/19886	0.00229524	0.0259195	0.0193284	ACTL6B/SMARCA4/SMARCE1	3
CC	GO:0099568	cytoplasmic region	13/361	291/19886	0.0026801	0.0293287	0.0218707	MAPT/KIF5C/UCHL1/MAP2/PCLO/KIF1A/KIF5A/STXBP1/TUBA1A/KIF3A/HSBP1/ZC3H14/PRKAR1A	13
CC	GO:0048786	presynaptic active zone	6/361	77/19886	0.0027565	0.0293287	0.0218707	SNAP25/PCLO/STXBP1/SYP/SYT11/SV2A	6
CC	GO:0071565	nBAF complex	3/361	16/19886	0.00278717	0.0293287	0.0218707	ACTL6B/SMARCA4/SMARCE1	3
CC	GO:0005834	heterotrimeric G-protein complex	4/361	35/19886	0.00358636	0.0368996	0.0275164	GNAO1/GNAS/GNG3/GNB2	4
CC	GO:0043197	dendritic spine	9/361	174/19886	0.00461356	0.0456897	0.0340712	MAPT/PRKAR2B/MAP1B/ZNF804A/IGF2BP1/TANC2/ABI2/SYT11/FARP1	9
CC	GO:0045211	postsynaptic membrane	12/361	275/19886	0.00463805	0.0456897	0.0340712	CHRNA3/NSG1/NRCAM/CNTN1/CACNG4/GABRB3/FAIM2/LRRC4B/FXYD6/ANK2/FARP1/NRP2	12
CC	GO:0044309	neuron spine	9/361	176/19886	0.00496797	0.0479202	0.0357345	MAPT/PRKAR2B/MAP1B/ZNF804A/IGF2BP1/TANC2/ABI2/SYT11/FARP1	9
MF	GO:0015631	tubulin binding	28/350	379/18496	9.02e-10	5.42e-07	4.68e-07	STMN2/MAPT/KIF5C/DCX/MAP2/EML5/MAP1B/STMN4/KIF1A/KIF21A/KIF5A/SGIP1/FGF13/STMN1/MAP6/KIF3A/CCDC88A/SLC6A2/KIF3C/SYT11/GAPDH/STMN3/NEFM/CLIP3/CAMSAP1/SKA2/ADNP/MAPRE2	28
MF	GO:0008017	microtubule binding	21/350	273/18496	6.1e-08	1.83e-05	1.58e-05	MAPT/KIF5C/DCX/MAP2/EML5/MAP1B/KIF1A/KIF21A/KIF5A/SGIP1/FGF13/MAP6/KIF3A/CCDC88A/KIF3C/GAPDH/NEFM/CLIP3/CAMSAP1/SKA2/MAPRE2	21
MF	GO:0005200	structural constituent of cytoskeleton	11/350	112/18496	9.09e-06	0.00182105	0.00157243	KRT19/INA/TUBB2B/TUBA1A/ADD2/ACTL6B/SORBS2/NEFM/ANK2/ACTG1/TUBB2A	11
MF	GO:0030507	spectrin binding	5/350	26/18496	0.000111815	0.0168002	0.0145065	ADD2/KIF3A/CAMSAP1/ANK2/DCTN2	5
MF	GO:0016812	hydrolase activity, acting on carbon-nitrogen (but not peptide) bonds, in cyclic amides	4/350	15/18496	0.000145858	0.0169573	0.0146422	CRMP1/DPYSL3/DPYSL5/DPYSL2	4
MF	GO:0008574	plus-end-directed microtubule motor activity	4/350	16/18496	0.000191586	0.0169573	0.0146422	KIF5C/KIF1A/KIF5A/KIF3A	4
MF	GO:0000149	SNARE binding	9/350	107/18496	0.000197506	0.0169573	0.0146422	SYT4/SYT1/SNAP25/SNAP91/STXBP1/SYT7/SYT11/DOC2B/NSF	9
MF	GO:0030276	clathrin binding	7/350	70/18496	0.000352694	0.0260503	0.0224937	SYT4/SYT1/NSG1/SNAP91/SYT7/SYT11/CLTC	7
MF	GO:0017075	syntaxin-1 binding	4/350	19/18496	0.000390104	0.0260503	0.0224937	SYT1/SNAP25/STXBP1/NSF	4
MF	GO:0005544	calcium-dependent phospholipid binding	6/350	53/18496	0.000477218	0.0286808	0.0247651	SYT4/SYT1/PCLO/SYT7/SYT11/DOC2B	6
MF	GO:0004862	cAMP-dependent protein kinase inhibitor activity	3/350	10/18496	0.000730337	0.0360409	0.0311204	PRKAR2B/PKIA/PRKAR1A	3
MF	GO:0005522	profilin binding	3/350	10/18496	0.000730337	0.0360409	0.0311204	PCLO/ENAH/ACTG1	3
MF	GO:0140297	DNA-binding transcription factor binding	20/350	477/18496	0.000809073	0.0360409	0.0311204	HAND2/ISL1/PRAME/GATA3/BEX1/GATA2/RBFOX2/HAND1/TBX2/RUNX1T1/HIPK2/SMAD4/SMARCA4/CBX5/SMARCE1/MED13/HDAC2/TWIST1/HMGB2/FKBP4	20
MF	GO:0035255	ionotropic glutamate receptor binding	4/350	23/18496	0.000839556	0.0360409	0.0311204	NSG1/GNAS/CACNG4/NSF	4
MF	GO:0044325	transmembrane transporter binding	9/350	133/18496	0.0009771	0.0391491	0.0338042	CNTNAP2/SNAP25/FGF13/SCN3B/TCAF1/YWHAE/ANK2/YWHAQ/HSP90AA1	9
MF	GO:0030165	PDZ domain binding	7/350	84/18496	0.00106387	0.0399617	0.0345059	DTNA/CXADR/CADM1/DOCK4/NSF/KIDINS220/SSTR2	7
MF	GO:0008603	cAMP-dependent protein kinase regulator activity	3/350	12/18496	0.00130179	0.0441998	0.0381653	PRKAR2B/PKIA/PRKAR1A	3
MF	GO:0016247	channel regulator activity	9/350	139/18496	0.00133335	0.0441998	0.0381653	DPP6/NPY/CACNG4/FGF13/SCN3B/NRXN2/FXYD6/YWHAE/SNF8	9
MF	GO:0019894	kinesin binding	5/350	44/18496	0.00139733	0.0441998	0.0381653	KIF5A/ATCAY/KLC1/MAPK8IP1/SPAG9	5
MF	GO:0019905	syntaxin binding	6/350	67/18496	0.00166286	0.0470874	0.0406587	SYT1/SNAP25/STXBP1/SYT7/DOC2B/NSF	6
MF	GO:0034236	protein kinase A catalytic subunit binding	3/350	13/18496	0.0016687	0.0470874	0.0406587	PRKAR2B/PKIA/PRKAR1A	3
MF	GO:0003777	microtubule motor activity	6/350	68/18496	0.00179528	0.0470874	0.0406587	KIF5C/KIF1A/KIF21A/KIF5A/KIF3A/KIF3C	6
MF	GO:0035925	mRNA 3'-UTR AU-rich region binding	4/350	28/18496	0.00180201	0.0470874	0.0406587	ELAVL4/ELAVL3/RBMS3/HNRNPA0	4
