# Supplementary material for: Identification of Crucial Genes Associated With MYCN‐Driven Neuroblastoma Based on Single‐Cell Analysis and Machine Learning
Source: Cancer Med. 2025 Jul 2;14(13):e71008. doi: 10.1002/cam4.71008 (PMC12216506; doi:10.1002/cam4.71008)
Supplement: Supplementary file 8 — Table S5. KEGG analysis results of marker genes between MYCN‐amplified and MYCN non‐amplified groups. [file CAM4-14-e71008-s009.xls]

## Sheet: Table S3. KEGGId
category	subcategory	ID	Description	GeneRatio	BgRatio	pvalue	p.adjust	qvalue	geneID	Count
Human Diseases	Neurodegenerative disease	hsa05012	Parkinson disease	18/173	271/8843	5.45e-06	0.00134586	0.00115859	4137/3800/7345/4128/7054/2778/347733/3798/4698/1337/3831/7846/1351/5718/27089/7280/4715/1347	18
Human Diseases	Neurodegenerative disease	hsa05014	Amyotrophic lateral sclerosis	19/173	371/8843	0.000111922	0.00720959	0.00620643	3800/5630/347733/3798/4698/1337/3831/7846/5217/1351/5718/4741/10540/27089/71/7280/4715/1347/6311	19
Human Diseases	Infectious disease: bacterial	hsa05132	Salmonella infection	15/173	251/8843	0.000114575	0.00720959	0.00620643	3800/347733/3798/3831/5063/7846/5217/65082/2597/140735/10540/3265/71/7280/3320	15
Cellular Processes	Cell motility	hsa04814	Motor proteins	13/173	197/8843	0.000124046	0.00720959	0.00620643	3800/347733/547/55605/3798/3831/7846/11127/3797/140735/10540/71/7280	13
Organismal Systems	Nervous system	hsa04721	Synaptic vesicle cycle	8/173	79/8843	0.000145943	0.00720959	0.00620643	6857/6616/6812/535/6530/155066/1213/4905	8
Environmental Information Processing	Signaling molecules and interaction	hsa04514	Cell adhesion molecules	11/173	157/8843	0.000247233	0.00891444	0.00767405	26047/4897/4684/1272/214/9379/94030/1002/23705/9069/1000	11
Organismal Systems	Nervous system	hsa04728	Dopaminergic synapse	10/173	132/8843	0.000252636	0.00891444	0.00767405	3800/4128/7054/2775/2778/3798/2785/2783/5578/5529	10
Human Diseases	Neurodegenerative disease	hsa05016	Huntington disease	16/173	311/8843	0.00037829	0.0116797	0.0100545	3800/347733/3798/4698/1337/3831/7846/1351/5718/1213/10540/27089/7280/4715/1347/3066	16
Human Diseases	Neurodegenerative disease	hsa05022	Pathways of neurodegeneration - multiple diseases	21/173	483/8843	0.000465426	0.0127734	0.010996	4137/3800/7345/5630/347733/3798/4698/1337/3831/7846/1351/5718/4741/10540/3265/27089/7280/5578/4715/1347/6311	21
Organismal Systems	Environmental adaptation	hsa04714	Thermogenesis	13/173	235/8843	0.000689854	0.0170394	0.0146685	2778/4698/1337/51412/1351/6597/1353/3265/27089/71/6605/4715/1347	13
Human Diseases	Neurodegenerative disease	hsa05020	Prion disease	14/173	278/8843	0.00108461	0.0243544	0.0209656	3800/4684/347733/3798/4698/1337/3831/7846/1351/5718/27089/7280/4715/1347	14
Metabolism	Energy metabolism	hsa00190	Oxidative phosphorylation	9/173	138/8843	0.00150677	0.0289502	0.024922	4698/1337/535/1351/155066/1353/27089/4715/1347	9
Organismal Systems	Circulatory system	hsa04260	Cardiac muscle contraction	7/173	87/8843	0.0015237	0.0289502	0.024922	27092/1337/481/478/1351/27089/1347	7
Human Diseases	Neurodegenerative disease	hsa05010	Alzheimer disease	17/173	391/8843	0.00164774	0.0290708	0.0250258	4137/3800/347733/10313/3798/4698/1337/3831/7846/1351/5718/2597/3265/27089/7280/4715/1347	17
Organismal Systems	Nervous system	hsa04726	Serotonergic synapse	8/173	115/8843	0.00182502	0.0300521	0.0258705	4128/2775/2778/2562/2785/2783/3265/5578	8
Organismal Systems	Endocrine system	hsa04919	Thyroid hormone signaling pathway	8/173	122/8843	0.00264764	0.0408729	0.0351857	595/481/478/3265/71/5578/9969/3066	8
Human Diseases	Cancer: specific types	hsa05223	Non-small cell lung cancer	6/173	73/8843	0.00296143	0.042125	0.0362636	595/3800/1021/3798/3265/5578	6
Human Diseases	Infectious disease: bacterial	hsa05110	Vibrio cholerae infection	5/173	51/8843	0.00306983	0.042125	0.0362636	2778/535/155066/71/5578	5
Organismal Systems	Digestive system	hsa04971	Gastric acid secretion	6/173	76/8843	0.00362489	0.0424755	0.0365653	2778/481/478/71/5578/6752	6
Organismal Systems	Excretory system	hsa04961	Endocrine and other factor-regulated calcium reabsorption	5/173	53/8843	0.00363453	0.0424755	0.0365653	2778/481/478/1213/5578	5
Human Diseases	Substance dependence	hsa05034	Alcoholism	10/173	188/8843	0.00377974	0.0424755	0.0365653	4128/7054/2775/4852/2778/2785/5569/2783/3265/3066	10
Cellular Processes	Cell growth and death	hsa04110	Cell cycle	9/173	158/8843	0.00378325	0.0424755	0.0365653	595/1021/7532/4089/7531/4176/5529/3066/10971	9
