# Supplementary material for: Identification of Crucial Genes Associated With MYCN‐Driven Neuroblastoma Based on Single‐Cell Analysis and Machine Learning
Source: Cancer Med. 2025 Jul 2;14(13):e71008. doi: 10.1002/cam4.71008 (PMC12216506; doi:10.1002/cam4.71008)
Supplement: Supplementary file 9 — Table S6. CIBERSORT results for immune infiltration analysis. [file CAM4-14-e71008-s001.xls]

## Sheet: CIBERSORT-Results
Mixture	B cells naive	B cells memory	Plasma cells	T cells CD8	T cells CD4 naive	T cells CD4 memory resting	T cells CD4 memory activated	T cells follicular helper	T cells regulatory (Tregs)	T cells gamma delta	NK cells resting	NK cells activated	Monocytes	Macrophages M0	Macrophages M1	Macrophages M2	Dendritic cells resting	Dendritic cells activated	Mast cells resting	Mast cells activated	Eosinophils	Neutrophils
TARGET-30-PAIFXV-01A-01R	0.0888856	0	0.0173777	0.127129	0	0.0789416	0	0.0856996	0	0	0	0.0849348	0.0108748	0	0.090419	0.172501	0.0237156	0	0	0.212703	0.00681798	0
TARGET-30-PAIPGU-01A-01R	0.0493019	0	0	0.202961	0	0.118125	0	0.0255271	0.0789768	0	0.0035504	0.0327502	0.0490077	0.210973	0.0478474	0.170851	0.0101294	0	0	0	0	0
TARGET-30-PAISNS-01A-01R	0.145212	0	0	0.264364	0	0.146595	0	0.0746309	0.0143681	0	0	0.0474286	0.0408238	0.0169674	0.113692	0.101083	0.000308903	0	0	0.0117101	0.0228155	0
TARGET-30-PAITCI-01A-01R	0.0389689	0	0.00276019	0.320353	0	0.108003	0.00637815	0.0146824	0.0504817	0	0	0.0268159	0.0112215	0.0953259	0.0142579	0.295091	0	0	0.0156607	0	0	0
TARGET-30-PAITEG-01A-01R	0.065041	0	0.00224615	0.0212352	0	0.0439382	0.0546101	0.0140947	0.00403578	0	0	0.0167162	0.0328834	0.252623	0.0263092	0.381318	0	0	0	0.0848183	0	0.000130639
TARGET-30-PAIVHE-01A-01R	0.285595	0	0.00327047	0.2502	0	0.0112742	0	0.117583	0.118217	0	0.00115801	0.021912	0.0225503	0.0131103	0.0274434	0.0987942	0.0288929	0	0	0	0	0
TARGET-30-PAIXIF-01A-01R	0.104126	0	0	0.0934962	0	0.132039	0	0.0436028	0.0105385	0	0	0.00587343	0.119903	0	0.0560793	0.310929	0.0628411	0	0	0.0605718	0	0
TARGET-30-PAKYZS-01A-01R	0.0831598	0	0.0259838	0.0268886	0	0.0565353	0.111361	0.0682063	0	0	0	0.0529987	0.0948006	0	0.031043	0.330051	0	0	0	0.117116	0.00185594	0
TARGET-30-PAKZRH-01A-01R	0.0220363	0	0	0.128698	0	0.0522224	0	0	0.0321799	0	0	0.064087	0.0792384	0	0.0273139	0.550885	0	0	0.0433398	0	0	0
TARGET-30-PALBFW-01A-01R	0.120369	0	0.0197498	0.185433	0	0.109727	0	0.0984475	0.0378852	0	0	0.08082	0.0109524	0	0.0843739	0.224192	0	0	0	0.0280499	0	0
TARGET-30-PALCBW-01A-01R	0.0730714	0	0	0.0593119	0	0.157243	0.0223741	0	0.0101888	0	0.0244758	0.00276953	0.190295	0	0.0342019	0.328077	0	0	0.0979925	0	0	0
TARGET-30-PALETP-01A-01R	0.17424	0	0.0180876	0.204335	0	0.0449889	0	0.0883107	0.131852	0	0	0.0367785	0.0146727	0.109285	0.0281487	0.132773	0	0	0.0165273	0	0	0
TARGET-30-PALEVG-01A-01R	0.161509	0	0.0471784	0.260302	0.0154033	0	0	0.0284275	0.113779	0	0	0.0933922	0.0261963	0.0478539	0.0489424	0.128547	0.00112331	0	0.0273447	0	0	0
TARGET-30-PALIIN-01A-01R	0.248304	0.0173675	0.0210441	0.0936731	0	0.0165791	0	0.146051	0.125977	0	0.00328373	0	0	0.192408	0.0414217	0.0890065	0	0	0.00488507	0	0	0
TARGET-30-PALKUC-01A-01R	0.00262272	0.00994823	0	0.0253473	0	0.0987174	0	0.0316751	0.0115395	0	0.0375165	0.00379837	0.0271017	0.334906	0.034882	0.286308	0	0	0	0.0956367	0	0
TARGET-30-PALNVP-01A-01R	0.144745	0	0.0130358	0.0656064	0	0.124332	0	0.0347384	0	0	0	0.066989	0.0434209	0	0.024831	0.298659	0	0	0	0.176744	0.00689802	0
TARGET-30-PALTEG-01A-01R	0.160898	0	0.00360013	0.216968	0	0.0268946	0	0.0790577	0.14313	0	0	0.0334051	0	0.125787	0.0569729	0.046938	0.100472	0	0	0.00587661	0	0
TARGET-30-PALUYS-01A-01R	0.0342211	0	0.00945651	0.213652	0	0	0	0.0448968	0.0590285	0	0.0123491	0.0442635	0.00216539	0.291655	0.112422	0.148003	0.0107345	0	0.0171518	0	0	0
TARGET-30-PALVKK-01A-01R	0.0956272	0	0.0143067	0.0625087	0	0.199985	0	0.0618091	0.0168308	0	0	0.0369865	0.129232	0	0.0947794	0.235872	0	0	0	0.0520627	0	0
TARGET-30-PALWVJ-01A-01R	0.0301988	0	0.00156639	0.0846917	0	0.0479444	0	0.0226043	0.00389351	0	0	0.0576772	0	0.268683	0.0379897	0.308649	0.000450888	0	0	0.135565	8.64e-05	0
TARGET-30-PALXTB-01A-01R	0.0525355	0	0.00103314	0.149502	0	0.128234	0	0.0265529	0.0352506	0	0	0.0773044	0.0325882	0.00468318	0.0919039	0.30784	0.0678909	0	0	0.0240508	0.00063052	0
TARGET-30-PALZZV-01A-01R	0	0.0182519	0.126146	0.134046	0	0	0	0.0438344	0.0392013	0	0	0.0775579	0.0532271	0	0.00884782	0.481318	0	0	0	0.0133766	0.00419283	0
TARGET-30-PAMBMJ-01A-01R	0.276741	0	0.000929559	0.255307	0	0.013487	0	0.0230068	0.122096	0	0	0.0529559	0.0209029	0.0582129	0.0305838	0.142702	0	0	0.00307566	0	0	0
TARGET-30-PAMEZH-01A-01R	0.0137358	0	0.0456227	0.346434	0	0	0.0109214	0.0394943	0.103577	0	0	0.0464578	0.0473584	0.0566956	0.114397	0.141369	0.0137415	0	0	0	0.0201957	0
TARGET-30-PAMMXF-01A-01R	0.0394944	0.0517858	0.0206358	0.176922	0	0.0356677	0	0.0700752	0.0601076	0	0	0.0705443	0.0547391	0.147547	0	0.181113	0	0	0	0.0913685	0	0
TARGET-30-PAMNLH-01A-01R	0	0.0403494	0.0187979	0.085594	0	0.190298	0	0.0690439	0	0	0	0.0345348	0	0.176909	0.0102467	0.368976	0	0	0.00525021	0	0	0
TARGET-30-PAMVRA-01A-01R	0.0890173	0	0	0.18216	0	0.0366592	0	0.0154147	0.128827	0	0	0.0578619	0.0110615	0.104652	0.0596798	0.287512	0.0179993	0	0.00915505	0	0	0
TARGET-30-PAMYCE-01A-01R	0.0310428	0	0.0152619	0.0896605	0	0.214533	0	0.0683873	0.135356	0	0	0.0644844	0.0113165	0.00260608	0.144458	0.196891	0	0	0.0260035	0	0	0
TARGET-30-PAMZGT-01A-01R	0.0504706	0	0	0.0572373	0	0.151226	0	0.0377423	0.0532217	0	0	0.0346436	0	0.459732	0.0505598	0.0690345	0	0	0	0.0361315	0	0
TARGET-30-PAMZMG-01A-01R	0.11338	0	0.00388595	0.116083	0	0.0218693	0	0.0697954	0.0195657	0	0	0.133115	0.014729	0	0.0341763	0.291803	0	0	0	0.17772	0.00387675	0
TARGET-30-PANBJH-01A-01R	0.00848183	0	0	0.129946	0	0.024639	0	0.100309	0.00451448	0	0	0.0160199	0.0360947	0	0.126472	0.434405	0.00409582	0	0.115022	0	0	0
TARGET-30-PANBMJ-01A-01R	0.230294	0	0.00487607	0.20833	0	0.0471515	0	0.103983	0.0205445	0	0	0.0429344	0.0131453	0.0871483	0.051653	0.127734	0.0121355	0	0	0.0500712	0	0
TARGET-30-PANBSP-01A-01R	0.00625089	0	0	0.271448	0	0.144832	0	0.0182173	0	0	0	0	0	0.445497	0.00932225	0.0519083	0	0	0.0525251	0	0	0
TARGET-30-PANGXK-01A-01R	0.0284553	0	0	0.0600214	0	0.0289584	0	0.0477203	0	0	0	0.0617616	0.210859	0	0.0559207	0.222879	0.00256777	0.0044719	0	0.256977	0.0194078	0
TARGET-30-PANJLH-01A-01R	0.0354737	0	0	0.0686153	0	0.133424	0	0.00773332	0.0557372	0	0	0.064751	0.0212709	0.103182	0.0764724	0.41787	0.000630511	0	0.0148394	0	0	0
TARGET-30-PANKFE-01A-01R	0.0489607	0	0.00926276	0.145969	0	0.0990632	0.0273716	0.0263477	0.0469376	0	0	0.0615758	0.171862	0	0.0185648	0.321449	0	0.00184857	0	0.0207873	0	0
TARGET-30-PANLET-01A-01R	0.190537	0	0.0496125	0.158922	0.117448	0.0996896	0	0.095566	0.131121	0	0	0.0266604	0.0160188	0.0269713	0.0489829	0.0256379	0	0	0.0128333	0	0	0
TARGET-30-PANNMS-01A-01R	0.165644	0	0	0.223862	0.0187493	0.0280192	0	0.058113	0.170151	0	0	0.0724545	0.0104899	0.0734642	0.0522706	0.118393	0.00838953	0	0	0	0	0
TARGET-30-PANRHJ-01A-01R	0.0942733	0	0.0203955	0.158539	0	0.0237347	0	0.0498758	0.0283781	0	0	0.056904	0.00344831	0.135688	0.0184291	0.385316	0.00847278	0	0.0165457	0	0	0
TARGET-30-PANRRW-01A-01R	0.117438	0	0.0214025	0.180508	0	0.135859	0	0.0947511	0.0402199	0.0428271	0	0.0649546	0	0.00346251	0.122374	0.173986	0.00221756	0	0	0	0	0
TARGET-30-PANRVJ-01A-01R	0.0709643	0	0.00394495	0.0805815	0	0.172276	0	0.0749421	0	0	0	0.0550713	0.0603355	0	0.138842	0.323349	0.0128667	0	0	0.00682639	0	0
TARGET-30-PANSBN-01A-01R	0.0476925	0	0.00454245	0.0485213	0	0.0665907	0.00256561	0.0431559	0	0	0	0.0444442	0.169986	0	0.0739283	0.427461	0	0	0.0146766	0.0531342	0.00330098	0
TARGET-30-PANUIF-01A-01R	0.0254767	0	0	0.145885	0	0	0	0.00144068	0.0383459	0	0.0137786	0	0	0.422106	0.0539596	0.267627	0	0	0	0.03138	0	0
TARGET-30-PANWRR-01A-01R	0.0964732	0	0.0941498	0.14964	0	0	0	0.0939115	0.0467968	0	0	0.0310803	0.0068184	0.171365	0.0418424	0.258473	0	0	0.00944963	0	0	0
TARGET-30-PANXJL-01A-01R	0.105363	0	0.0078271	0.112492	0	0.166457	0	0.0394613	0	0	0.00533414	0.0103544	0.0161999	0	0.0264194	0.376186	0.00974039	0	0	0.115399	0	0.00876658
TARGET-30-PANYGR-01A-01R	0.0498803	0	0.00262911	0.107972	0	0.117345	0	0.00735821	0.0470444	0	0	0.0711528	0.00638123	0.293517	0.0389898	0.246051	0	0	0.011678	0	0	0
TARGET-30-PANZPV-01A-01R	0.0541639	0	0.0298407	0.233951	0	0.0458279	0	0.137368	0.0588405	0	0	0.143869	0.0190969	0	0.0323521	0.217286	0.00454525	0	0	0.0208976	0.00196019	0
TARGET-30-PANZRV-01A-01R	0.015181	0	0.00427952	0.163428	0	0.112219	0	0.0569961	0.0786967	0	0.0806251	0	0.0619461	0.252904	0.0102445	0.145151	0.0116454	0.00323557	0	0.00344772	0	0
TARGET-30-PANZVU-01A-01R	0.16734	0	0.032519	0.144869	0.166362	0.00173652	0	0.0132015	0.059208	0	0	0.0358966	0	0.264012	0.0171344	0.0906572	0.00706281	0	0	0	0	0
TARGET-30-PAPBGH-01A-01R	0.0941337	0	0.0456049	0.139367	0	0.00368766	0	0.0906168	0	0	0	0.133261	0.0566679	7.52e-05	0.0298138	0.320548	0.0158378	0	0	0.0703862	0	0
TARGET-30-PAPBJE-01A-01R	0	0.0127802	0	0.0714537	0	0.0413988	0	0.0799368	0.00738275	0	0.0678081	0	0.0174148	0.481954	0.0312275	0.022158	0	0	0	0.150434	0.0160509	0
TARGET-30-PAPBZI-01A-01R	0.257769	0	0.0425487	0.170181	0	0.0390174	0	0.0386184	0.0845658	0	0	0.0271635	0.0183843	0.107029	0.0723956	0.120199	0	0	0.0221286	0	0	0
TARGET-30-PAPCTS-01A-01R	0	0.142104	0	0.156183	0.0119791	0	0	0.0767868	0	0	0	0.0588356	0.0119727	0	0.0697453	0.348223	0	0	0	0.118636	0.0055344	0
TARGET-30-PAPEAV-01A-01R	0.0188631	0.0011843	0.00613312	0.0545348	0	0.091545	0	0.0305498	0.0145884	0	0	0.0566153	0	0.343691	0.0135818	0.340774	0.00328861	0	0.0196796	0	0	0.00497192
TARGET-30-PAPEFE-01A-01R	0.240334	0.321357	0	0.0544294	0.104725	0	0	0.122624	0.0546427	0	0	0.00837709	0.000282583	0.0423596	0.00472406	0.0281532	0	0.0165095	0.00148266	0	0	0
TARGET-30-PAPHPE-01A-01R	0	0	0.00121023	0.149692	0	0.231443	0	0.0487216	0.00160806	0	0	0.0920897	0.0299642	0	0.0688495	0.240565	0.127726	0	0.00632398	0	0.00180715	0
TARGET-30-PAPICY-01A-01R	0.035978	0	0.00808172	0.0962101	0	0.104371	0	0.000636149	0.0596344	0	0	0.0492659	0.00162716	0.0517289	0.0562272	0.527096	0.000903223	0	0.00824082	0	0	0
TARGET-30-PAPKWN-01A-01R	0.0998386	0	0.00177207	0.13102	0	0	0	0.0469682	0.0334418	0	0	0.0423356	0	0.324624	0.043604	0.276065	0	0	0.000330812	0	0	0
TARGET-30-PAPKXS-01A-01R	0.106048	0	0.0705328	0.12312	0.0354265	0.022976	0	0.0525912	0.136252	0	0	0.119707	0.0150641	0.0407044	0.0697065	0.0206608	0.15917	0	0.0280402	0	0	0
TARGET-30-PAPLSD-01A-01R	0.0351489	0	0.00866282	0.0759082	0	0.0546218	0	0.0229838	0.0339155	0	0	0.03193	0	0.20622	0.0257333	0.503704	0	0	0.00117184	0	0	0
TARGET-30-PAPTAN-01A-01R	0.087945	0	0.0136307	0.166999	0	0	0	0.140127	0.0131276	0	0	0.021523	0.00755124	0	0.0662719	0.177649	0	0.0262875	0	0.278887	0	0
TARGET-30-PAPTDH-01A-01R	0.0888108	0	0.000708865	0.0041506	0	0.0836399	0	0.0254926	0.00777174	0	0.0961228	0	0.0119504	0.384169	0.00481642	0.141115	0	0	0	0.151252	0	0
TARGET-30-PAPTFZ-01A-01R	0.0396817	0.0302524	0.105684	0.182638	0.0873703	0	0	0	0.0554122	0	0.00938667	0.0358006	0.128124	0.0227015	0.00598107	0.282179	0	0.0147883	0	0	0	0
TARGET-30-PAPTLV-01A-01R	0.014281	0	0	0.0249742	0	0.112581	0	0.0372714	0.00107345	0	0.0465571	0	0	0.0867699	0.0212803	0.635044	0	0	0	0.016922	0	0.00324542
TARGET-30-PAPUEB-01A-01R	0.325488	0.0148242	0.0141889	0.182372	0.123175	0	0	0.0688987	0.131989	0	0	0.00831713	0.0122501	0.02808	0.0243174	0.0558021	0	0	0.0102971	0	0	0
TARGET-30-PAPUNH-01A-01R	0.329779	0	0.0321299	0.174786	0.108167	0.00481524	0	0.135937	0.0289716	0	0	0.0478035	0.0249575	0	0	0.0122151	0.0177507	0	0	0.0414381	0.0193169	0.0219321
TARGET-30-PAPUWY-01A-01R	0.0469606	0	0.00975878	0.205465	0	0.0839564	0.0554066	0.0533602	0.0492593	0.0828417	0	0.00948197	0	0.0679723	0.147025	0.173848	0	0	0.0146649	0	0	0
TARGET-30-PAPVEB-04A-01R	0.144079	0	0.0575625	0.146793	0	0.0224399	0	0.0489313	0	0	0	0	0	0.263148	0.00204234	0.0938732	0	0	0	0.215078	0.00605275	0
TARGET-30-PAPVFD-01A-01R	0.242948	0	0	0.17004	0.139239	0.0906901	0.0202835	0	0.12227	0	0	0	0.0215534	0.0522452	0.0633737	0.0714092	0	0	0	0.00594717	0	0
TARGET-30-PAPVRN-01A-01R	0.206298	0	0.00766807	0.175238	0.0621602	0.0189546	0.153842	0	0.0114997	0	0	0.0423952	0.0174154	0	0.0155519	0.196409	0.00266059	0	0	0.0899071	0	0
TARGET-30-PAPVXS-01A-01R	0.106959	0	0.0881222	0	0	0.117279	0.115232	0.0348183	0.0129704	0	0.0177891	0.0331893	0.00841817	0.0749364	0.187041	0.164236	0	0	0.0366504	0	0	0.00235762
TARGET-30-PAPZYP-01A-01R	0.0928592	0	0.00427262	0.0421632	0	0.00383712	0	0.051833	0.0168291	0	0	0.0447594	0	0.167448	0.0493161	0.384665	0	0	0	0.138313	0	0.00370404
TARGET-30-PAPZYZ-01A-01R	0.0222025	0	0.00449017	0	0	0.131006	0	0.00498224	0.000423592	0	0.0442464	0	0	0.566129	0.0646761	0.133916	0	0	0.00103031	0.0268972	0	0
TARGET-30-PARACM-01A-01R	0.162681	0	0	0.1599	0	0.182539	0	0.0631729	0.080224	0	0	0.0215483	0.0191409	0	0.0576135	0.244018	0.00678459	0	0	0	0	0.0023782
TARGET-30-PARACS-01A-01R	0.0681036	0	0.00775488	0.207911	0	0.0671955	0	0.14417	0.0593672	0.00823579	0	0.0706887	0	0.102196	0.0978016	0.0327129	0.133862	0	0	0	0	0
TARGET-30-PARAMT-01A-01R	0.0361142	0.0126339	0.0547757	0.200761	0	0.0361767	0	0.026009	0.0471601	0	0	0.0701418	0.0288948	0.255041	0.0367116	0.190975	0	0	0	0.00460463	0	0
TARGET-30-PARBAJ-02A-01R	0.00200884	0	0	0.0609978	0	0.14761	0	0.0284085	0.0415918	0	0	0.0401497	0.0302965	0.0676511	0.0286999	0.434296	0.0404758	0	0.0778139	0	0	0
TARGET-30-PARBAJ-01A-01R	0.0580869	0	0.00412121	0.240413	0	0.0114996	0.00692431	0	0.108003	0	0	0.0196009	0.0216436	0	0.05728	0.437627	0.021447	0	0.013354	0	0	0
TARGET-30-PARBGP-01A-01R	0.220423	0	0.00600977	0.1832	0	0	0	0.0548721	0.116184	0	0	0.0481086	0	0.117783	0.0601688	0.183418	0	0	0.00983358	0	0	0
TARGET-30-PARDCK-01A-01R	0.0403234	0	0.029357	0.196784	0	0.0427414	0.0105788	0.0119465	0.068369	0	0	0.0281787	0.00500181	0.0945304	0.0991807	0.371079	0.0019291	0	0	0	0	0
TARGET-30-PARDIW-01A-01R	0.175596	0	0.0326899	0.207094	0	0.0345088	0	0.0520403	0.144801	0	0	0.064229	0.0378824	0.118226	0.0253196	0.0578782	0.0497341	0	0	0	0	0
TARGET-30-PARFRE-01A-01R	0.0362589	0	0.061206	0.195537	0	0.110392	0	0.0746526	0.0730507	0	0	0.0562345	0.0465534	0	0.0215373	0.324577	0	0	0	0	0	0
TARGET-30-PARFWB-01A-01R	0.0713632	0.0274361	0.016816	0.155932	0	0	0	0.0502539	0.0854513	0	0	0.0654669	0	0.144384	0.0393759	0.105145	0.205588	0	0	0.0327877	0	0
TARGET-30-PARGKK-01A-01R	0	0	0	0.26539	0	0	0.0682975	0.0097319	0	0	0.0098573	0.0339195	0.0283361	0	0.00314013	0.45669	0.0124199	0.000903814	0.109925	0	0	0.0013884
TARGET-30-PARHAM-01A-01R	0.00218818	0	0.00471433	0.0325171	0	0.273686	0	0.0249894	0.00868579	0	0	0.0578343	0.023692	0.0889306	0.0270905	0.393473	0.0457673	0	0.0164308	0	0	0
TARGET-30-PARHAM-02A-01R	0.0310605	0	0.0469749	0.0307169	0	0.222216	0.139252	0	0	0	0	0.122403	0.0413149	0.0314015	0.0222228	0.151279	0.0178202	0	0.130457	0	0.0128817	0
TARGET-30-PARJVP-01A-01R	0	0.0124232	0.00680682	0.12599	0	0.131371	0	0.0402076	0.0543975	0	0	0.0358859	0.0306975	0.112848	0.0173211	0.415323	0	0	0.0167291	0	0	0
TARGET-30-PARKGJ-01A-01R	0.0258485	0	0	0.0096553	0	0.0842156	0	0.0204021	0.0185435	0	0.0212802	0.00326138	0.11396	0.149395	0.044045	0.397428	0	0	0	0.100328	0.0116371	0
TARGET-30-PARNNC-01A-01R	0.255289	0	0	0.0900934	0	0.152538	0	0.0625079	0.125098	0	0	0.0443225	0.0112646	0.0697835	0.0115362	0.129282	0	0.0399055	0.00837895	0	0	0
TARGET-30-PARSBI-01A-01R	0.155903	0	0.0108712	0.0502255	0	0.0255523	0	0.0338606	0.039808	0	0	0.0109608	0	0.428787	0.0347268	0.209305	0	0	0	0	0	0
TARGET-30-PARVLK-01A-01R	0.101482	0	0.0381229	0.0813985	0	0.0153609	0	0.0742578	0.00813965	0	0	0.0612258	0	0.257385	0.0355829	0.252492	0	0	0	0.0745524	0	0
TARGET-30-PARYNK-01A-01R	0.0759391	0	0.0241786	0.263563	0	0.0690562	0.0174505	0.19224	0.0742036	0	0	0.0283225	0.000366153	0.00581004	0.114639	0.0742639	0.0599665	0	0	0	0	0
TARGET-30-PARZCJ-01A-01R	0.0281162	0	0	0.0499511	0	0	0	0.0353472	0.0597014	0	0	0	0.000735509	0.405423	0.102187	0.287637	0.0227813	0	0	0.00812066	0	0
TARGET-30-PARZCJ-02A-01R	0.00376549	0	0.000471355	0.0406634	0	0.102233	0.140524	0.0387726	0	0	0	0.0527425	0.0778902	0	0.00564412	0.335753	0.00330796	0.00212684	0	0.154077	0.0367431	0.00528602
TARGET-30-PARZHA-01A-01R	0	0.0190193	0	0.148571	0	0.226272	0	0.0216501	0.053771	0	0	0.087903	0.0200813	0.142628	0.0149184	0.262929	0	0	0	0.00225696	0	0
TARGET-30-PARZIP-01A-01R	0.287291	0	0.00647979	0.233768	0	0	0	0.192532	0.0609302	0	0	0.0497972	0.0170697	0.033178	0.0499436	0.0543932	0.0146173	0	0	0	0	0
TARGET-30-PASCFC-01A-01R	0.0646698	0	0.0051128	0.162234	0	0.0822243	0	0	0.0538981	0	0.0050529	0.0133537	0.0219272	0.23414	0.0250626	0.319316	0.00405826	0	0.00894973	0	0	0
TARGET-30-PASCTR-01A-01R	0.167503	0	0.0246557	0.0725038	0	0.108593	0	0	0.0623072	0	0	0.0558292	0.151456	0.0154338	0.0367766	0.284495	0	0	0.0204463	0	0	0
TARGET-30-PASEGA-01A-01R	0.0125409	0	0.0173126	0.419942	0	0.010512	0.0739496	0.138043	0.0301202	0	0	0.0013061	0.0192693	0	0.108077	0.155274	0.00294425	0	0.0107093	0	0	0
TARGET-30-PASFGG-01A-01R	0.160822	0	0	0.228045	0.0742285	0	0	0.0524715	0.175646	0	0	0.0215343	0.0281497	0.0900825	0.0541983	0.114823	0	0	0	0	0	0
TARGET-30-PASFIC-01A-01R	0.140366	0	0.0126179	0.200265	0	0.0778785	0	0.033395	0.0146584	0	0.0148153	0.0194971	0.0698976	0	0.0402277	0.376381	0	0	0	0	0	0
TARGET-30-PASGAP-02A-01R	0.0214625	0	0	0.0245584	0	0.109784	0.00926076	0.0105838	0.0450908	0.000579882	0.0133613	0	0	0.364054	0.0997406	0.280149	0.0111573	0	0.0102182	0	0	0
TARGET-30-PASGAP-01A-01R	0.059221	0	0.0374918	0.155554	0	0.0582927	0.0471853	0.0613537	0.0153838	0	0	0	0.0740209	0	0.0464573	0.399975	0.022083	0	0.00754889	0	0.0154325	0
TARGET-30-PASGUT-01A-01R	0.0834908	0	0	0.156052	0	0.161337	0	0.0891103	0.0985455	0.0718297	0	0.0689283	0	0.0313241	0.102379	0.107238	0.00165624	0	0.0281098	0	0	0
TARGET-30-PASHFA-01A-01R	0.402908	0	0.038383	0.0672397	0	0.00308081	0	0.151969	0.0292529	0	0	0.0858501	0	0.0593453	0.0228882	0.0781251	0	0.00323484	0	0.0547859	0	0.00293752
TARGET-30-PASJZC-01A-01R	0.047566	0	0.0105429	0.183184	0	0.195522	0	0.0293846	0.00226891	0	0	0	0.040335	0	0.030074	0.422265	0	0	0.0388578	0	0	0
TARGET-30-PASMDM-01A-01R	0.150416	0	0.0100905	0.256333	0	0.0898465	0	0	0.0726321	0	0	0.0522608	0.095368	0	0.024525	0.211232	0.0205049	0	0.0167909	0	0	0
TARGET-30-PASMJG-01A-01R	0.0749482	0	0.00932762	0.0835909	0	0.161551	0.0210955	0.0214614	0.0316681	0	0.057644	0	0.340127	0	0.0141471	0.128759	0	0.0196165	0	0.0309718	0.00217454	0.00291754
TARGET-30-PASMNT-01A-01R	0.0769462	0	0.0360874	0.10305	0	0.0159568	0	0.0499558	0.0222504	0	0	0.101284	0.0211121	0	0.0312401	0.46548	0.0275606	0	0	0.0490767	0	0
TARGET-30-PASNEF-01A-01R	0.208201	0	0.0367498	0.133208	0.0105019	0.0246509	0	0.0330219	0.0907244	0	0	0.0345431	0	0.245505	0.0252721	0.133811	0.0120086	0	0.0118019	0	0	0
TARGET-30-PASNML-01A-01R	0.00394513	0	0	0.0784461	0	0.309866	0	0.0581984	0	0	0.00829862	0.0208886	0.0525017	0.218855	0.00156972	0.221904	0	0	0.0255262	0	0	0
TARGET-30-PASNPG-01A-01R	0.00038532	0.00527078	0	0.114095	0	0.12314	0	0.0356144	0.0170564	0	0.00486334	0.0298747	0.0421769	0.0264845	0.0791031	0.427751	0.0195073	0	0.074677	0	0	0
TARGET-30-PASNPG-02A-01R	0.0387436	0	0	0.094816	0	0.158172	0	0.0860918	0	0.00669344	0	0.0208944	0.0810446	0	0.0813391	0.427029	0	0	0.0051759	0	0	0
TARGET-30-PASNZU-01A-01R	0.125165	0	0.0584482	0.33885	0	0	0.00775061	0.0343027	0	0	0.0317861	0	0.0232008	0.272369	0.0066623	0.0861928	0	0	0	0.00598865	0	0.00928384
TARGET-30-PASPBZ-01A-01R	0	0.0129092	0.0188441	0.210042	0	0	0	0.0129602	0.0909129	0	0.0224549	0.00311597	0.0331191	0.226389	0.0178544	0.319287	0	0	0	0.0305877	0.00152313	0
TARGET-30-PASPER-01A-01R	0.0371925	0	0.0373741	0.102708	0	0.160925	0	0.0559178	0.0210867	0	0	0.0818475	0.0806188	0.14966	0.110444	0.151812	0	0	0.0104133	0	0	0
TARGET-30-PASRFS-01A-01R	0.44578	0.0595748	0	0.0877885	0.0373567	0.00485527	0	0.0178649	0.0933381	0	0	0.0353892	0.0173112	0.0241128	0.0448264	0.102834	0	0	0.0289688	0	0	0
TARGET-30-PASSRN-01A-01R	0.145185	0	0.0289904	0.195768	0	0.0716576	0	0.0612163	0	0	0	0.0866888	0.00785469	0.0613766	0.111211	0.180342	0	0	0	0.049709	0	0
TARGET-30-PASSRS-01A-01R	0.0244701	0.00605738	0.0277204	0.131893	0	0.112697	0	0.0147009	0.0807889	0	0	0.134687	0.0317497	0	0.032301	0.327378	0.0130995	0	0	0.0624565	0	0
TARGET-30-PASSWW-01A-01R	0.0103557	0	0	0	0	0.251325	0	0.00764058	0	0	0.159428	0	0	0.272016	0	0.255029	0.00230702	0.00243429	0	0.0389797	0	0.00048369
TARGET-30-PASTCN-01A-01R	0.142694	0	0.0234354	0.299475	0	0.0313557	0	0.043622	0.144492	0	0.00326621	0.0163601	0.0176596	0.0233175	0.0210425	0.10741	0.119625	0	0.00624484	0	0	0
TARGET-30-PASTKC-01A-01R	0.0726692	0	0.0120335	0.0998367	0	0.245273	0	0.10756	0	0	0	0.0501996	0.0146992	0	0.109322	0.275883	0	0	0	0.012523	0	0
TARGET-30-PASUCB-01A-01R	0.00437315	0.0176351	0.0123798	0.148551	0	0.235235	0	0.158199	0	0	0	0	0.0907387	0.0534519	0.0849047	0.0845311	0.00487187	0	0.0883003	0	0.0168283	0
TARGET-30-PASUML-01A-01R	0.0487528	0.0243795	0.0842511	0.0779814	0.111335	0	0	0.113887	0.00246954	0	0.00729094	0.0049143	0.0299267	0.141804	0.0254771	0.3242	0	0	0	0.00333195	0	0
TARGET-30-PASUYG-01A-01R	0	0.0739299	0.0547918	0.307233	0	0.115752	0	0.065081	0.0111257	0	0	0.0287706	0.0790849	0.015772	0.134996	0.0947172	0.0114169	0	0.000708476	0	0.00662079	0
TARGET-30-PASVRU-01A-01R	0	0.101894	0.104439	0.119757	0.0812654	0	0	0	0.0335123	0	0	0.0535606	0.00579787	0.187227	0	0.308344	0	0	0.00420217	0	0	0
TARGET-30-PASWFB-01A-01R	0	0.020175	0.0345471	0.16661	0	0	0	0.0555146	0.0202404	0	0	0.10402	0.0883975	0.0137541	0.0134927	0.419665	0.0518154	0	0.0117683	0	0	0
TARGET-30-PASWIJ-01A-01R	0.200565	0	0	0.171928	0.0388484	0.0359558	0	0.0614918	0.155865	0	0	0.0189704	0.0154569	0.0087294	0.0592476	0.163013	0.0467105	0	0.0232188	0	0	0
TARGET-30-PASWVY-01A-01R	0.0328317	0	0.0204271	0.277638	0	0.0319454	0.00317841	0.111348	0.0492517	0	0	0.0475997	0	0.285822	0.0677436	0.071421	0.000793061	0	0	0	0	0
TARGET-30-PASWYR-01A-01R	0	0.065871	0.0395893	0.254449	0	0	0	0.0257652	0.0469114	0	0.0166909	0.0128407	0.00403662	0.207273	0.0208882	0.294005	0	0	0	0.0116792	0	0
TARGET-30-PASXGP-01A-01R	0.0327369	0.00532716	0.0224743	0.159545	0	0.0305927	0	0.0292889	0.049148	0	0	0.0679584	0.0140167	0.328378	0.0551437	0.182098	0	0	0.0232923	0	0	0
TARGET-30-PASXHE-01A-01R	0.0417302	0	0.016323	0.104488	0	0.234243	0	0.0659239	0.056862	0	0	0.0805353	0.00813688	0.14753	0.059157	0.128714	0.0444829	0	0.0118739	0	0	0
TARGET-30-PASXIE-01A-01R	0	0.049621	0.109302	0.210764	0	0.0557813	0	0.0511953	0.00757576	0	0	0.0695729	0.00929842	0	0.0360509	0.387682	0	0	0	0.0131565	0	0
TARGET-30-PASXRG-01A-01R	0.0287963	0	0.114482	0.186145	0	0	0.00364115	0.107176	0	0	0	0.025488	0	0.0935777	0.111001	0.265647	0	0	0	0	0	0.0640468
TARGET-30-PASXRJ-01A-01R	0.303479	0.195319	0.0265393	0.107175	0	0.040488	0	0.0474275	0.077635	0	0	0.0288528	0.00122674	0.0728925	0.0102767	0.0551804	0.019996	0	0.0135113	0	0	0
TARGET-30-PASYPX-01A-01R	0.125772	0.0199708	0.0115749	0.260882	0.0157524	0	0	0.0337052	0.228913	0	0	0.0225641	0.0206939	0.0674746	0.0381033	0.113085	0	0	0.0313643	0	0	0.0101451
TARGET-30-PASZKE-01A-01R	0	0	0	0.271827	0	0.080791	0	0.00365055	0.0748336	0	0	0.113563	0.0550425	0	0.0557001	0.326415	0	0	0	0.0181777	0	0
TARGET-30-PASZPI-01A-01R	0.274452	0	0.0203428	0.199892	0.110588	0	0	0.0504016	0.150288	0	0	0.0138942	0	0.0461413	0.0146739	0.0969493	0	0	0	0.0191372	0	0.00323896
TARGET-30-PATAYJ-01A-01R	0.117009	0	0.0143687	0.251592	0.102703	0.0530621	0	0.000145607	0.144237	0	0	0.0352885	0.0366253	0.0282356	0.019267	0.158257	0.0181539	0.000394731	0.0206603	0	0	0
TARGET-30-PATBMM-01A-01R	0.0984987	0	0.0192564	0.25271	0	0.0530976	0.029921	0.0376375	0.0586657	0	0	0.0678699	0.035117	0	0.0174043	0.264002	0.0189168	0	0.0469037	0	0	0
TARGET-30-PATCFL-01A-01R	0.109159	0	0.0130317	0.123661	0	0.0816523	0	0.110981	0.0877474	0	0	0.0549242	0.000409643	0	0.0527582	0.311563	0.0343758	0	0.0197366	0	0	0
TARGET-30-PATDWN-01A-01R	0.0751739	0	0.100299	0.354347	0	0	0	0.0414761	0.0438117	0	0.0142101	0.0410196	0.0220604	0.0765139	0.0180672	0.179349	0	0	0	0.033672	0	0
TARGET-30-PATDXC-01A-01R	0.225758	0	0.0238694	0.151515	0.0806813	0	0.0255387	0.0270563	0.112215	0	0	0.0172547	0.00771055	0.177355	0.0196913	0.109473	0.00695839	0	0.0149217	0	0	0
TARGET-30-PATDXG-01A-01R	0.074554	0	0.0175309	0.230983	0	0.105975	0	0.12846	0.0168322	0	0	0.0209839	0.0190062	0	0.142593	0.226925	0.0161571	0	0	0	0	0
TARGET-30-PATEKG-01A-01R	0.0778361	0	0	0.0878157	0	0.112441	0.0492258	0.0367126	0	0	0	0.0886798	0.220723	0	0.0345078	0.211311	0	0	0	0.0807477	0	0
TARGET-30-PATEPF-01A-01R	0.0110352	0.0464867	0.021601	0.0655338	0	0	0	0.0355024	0.0880717	0	0	0.0864839	0.0288153	0.230203	0.0223115	0.177459	0.136454	0	0	0.0500429	0	0
TARGET-30-PATESI-01A-01R	0.159794	0	0.101991	0.169561	0	0	0	0.0774474	0	0	0.00492771	0.0294559	0.00143844	0.127789	0.0123802	0.313243	0	0.0019715	0	0	0	0
TARGET-30-PATFCY-01A-01R	0.183682	0	0.047571	0.174824	0.0199792	0	0	0.00578002	0.0382396	0	0	0.0530898	0.00154142	0.0620159	0.0427651	0.330352	0	0	0.0401599	0	0	0
TARGET-30-PATFXV-01A-01R	0.0473068	0	0.0803429	0.136605	0	0.0357134	0	0.0540586	0	0	0	0.141295	0.0290698	0	0.0784342	0.192184	0.0382134	0	0	0.138581	0.0281956	0
TARGET-30-PATGJU-01A-01R	0.0282674	0	0	0.171207	0	0.100781	0	0.0453807	0.00268692	0	0	0.0366048	0.077009	0	0.0248172	0.397482	0.0225425	0	0.0932219	0	0	0
TARGET-30-PATGLU-01A-01R	0.12845	0	0.0494193	0.177332	0	0.167014	0	0.0543822	0.054017	0	0	0.0583328	0.0234183	0.0361412	0.0985864	0.152906	0	0	0	0	0	0
TARGET-30-PATHKB-01A-01R	0.0802933	0	0	0.317769	0	0.0503986	0	0.0263161	0.0510254	0	2.09e-06	0.043796	0.0641498	0.0196118	0.0226577	0.278342	0.0287418	0	0.0150859	0	0.00181001	0
TARGET-30-PATHVK-01A-01R	0.00809041	0	0	0.0407127	0	0.0153616	0	0.00990005	0.0189394	0	0	0.0139704	0	0.54763	0.034388	0.288319	0.0111441	0	0	0.0115444	0	0
TARGET-30-PATINJ-01A-01R	0.0300285	0.00936417	0	0.330258	0	0	0	0.0109161	0.138197	0	0	0.0401994	0.0290478	0.120663	0.0163278	0.250517	0	0	0.0244815	0	0	0
TARGET-30-PATNKP-02A-01R	0.0118527	0.0101574	0	0	0	0.397425	0	0.0391294	0	0	0	0.0360504	0.0917182	0.0140578	0.0269334	0.319801	0	0	0.0528741	0	0	0
TARGET-30-PATYIL-01A-01R	0.0113406	0	0.00678306	0.219824	0	0.0874242	0	0.00993139	0.0106231	0	0	0.0661363	0.034413	0.322326	0.0357008	0.18328	0	0	0	0.0122172	0	0
TARGET-30-PATYIL-02A-01R	0.0179053	0	0	0.0237297	0	0.0275156	0	0.0180076	0	0	0	0.013945	0	0.323469	0.0426032	0.532824	0	0	0	0	0	0
TARGET-30-PAUDDK-02A-01R	0.0278733	0	0.00818024	0.0273751	0	0.182031	0	0.0324418	0.0247609	0.0507987	0	0.0364734	0	0.194212	0.0398056	0.30091	0.0640178	0	0.0111202	0	0	0
TARGET-30-PAUDDK-01A-01R	0.047234	0	0	0.0155275	0	0.0881795	0	0.002965	0.0128567	0	0	0.01511	0	0.368303	0.020592	0.369977	0.0334251	0	0.0258305	0	0	0
